# Supplementary material for: ZIC2 affects oral squamous cell carcinoma stemness by regulating glycerophosphocholine metabolism via LYPLA2
Source: Cell Death Dis. 2026 Mar 19;17(1):486. doi: 10.1038/s41419-026-08483-w (PMC13187452; doi:10.1038/s41419-026-08483-w)
Supplement: Supplementary file 2 — Supplementary Table 1 [file 41419_2026_8483_MOESM2_ESM.xlsx]

## Sheet: Sheet1
	baseMean	log2FoldChange	lfcSE	stat	pvalue	padj
SMR3B	22509.2915117174	-13.2791	1.5181944480025	-8.74667	2.19738031418028e-18	3.80439236834928e-17
BPIFA2	597.176461102568	-11.7469	0.868971294826844	-13.5181	1.22269477486897e-41	3.05396549568272e-39
HTN1	758.551970644154	-11.6939	0.779433533811238	-15.0031	7.0112152578901e-51	5.4725456427523e-48
PRR27	256.129595689845	-11.456	0.817258495251138	-14.0176	1.21612728216586e-44	4.64932905649248e-42
HTN3	568.317748061343	-11.1783	0.951919373313395	-11.7429	7.68243558787645e-32	5.57810332820502e-30
STATH	39693.2997296842	-11.0086	0.813225879446495	-13.5369	9.47016369420024e-42	2.39735914166828e-39
PRH2	1983.6365248439	-10.6073	0.464259614736212	-22.8479	1.53452490628425e-115	2.87462550694228e-111
CST5	50.7175181855516	-10.1521	0.777745066298826	-13.0532	6.09387751602139e-39	9.59299222753182e-37
LPO	936.094828697521	-10.1331	0.532201268034809	-19.04	7.95695394405374e-81	4.96858727446529e-77
OPRPN	21.5279	-9.59689	1.03928701582144	-9.23411	2.60444602173801e-20	5.65342842702413e-19
KRTAP13-1	17.3312626809442	-9.52733	1.11959875173344	-8.50959	1.74549148374046e-17	2.69343426399589e-16
LACRT	2.99550250959936	-9.38303	1.98633973687757	-4.72378	2.31502554532855e-06	8.64064027508264e-06
PRB3	851.174343598078	-9.35081	0.411919547799777	-22.7006	4.42133183053149e-114	4.14124045906732e-110
PIP	3361.28231684419	-9.14715	0.955404572688626	-9.57411	1.02741775784225e-21	2.68058730608064e-20
KRTAP3-3	16.7027939221349	-9.06345	1.05099616841271	-8.62368	6.48374635298272e-18	1.05986056222012e-16
CST4	376.033656220511	-8.92456	0.562787129972546	-15.8578	1.24199247108484e-56	1.66187464005945e-53
PRB4	19.9106758931422	-8.79823	0.704724746007066	-12.4846	9.05602611505843e-36	1.03443010495969e-33
CST2	299.528037274023	-8.22966	0.48543763498282	-16.9531	1.82629043577634e-64	4.27648734167478e-61
CSN3	45.6333747823328	-8.20073	0.744150973105323	-11.0202	3.05230200471508e-28	1.61066967476979e-26
SMR3A	17.4637235338958	-8.18554	1.36101620881399	-6.01429	1.80677935964956e-09	1.05466527167632e-08
ZG16B	23643.5753995347	-7.72436	0.564388526705619	-13.6862	1.22690648003486e-42	3.37994692507251e-40
MUC7	25041.6536721066	-7.4364	0.934389126260986	-7.95857	1.74042549417578e-15	2.1295487121094e-14
KRTAP3-2	25.7240588569062	-7.38207	0.742143255511905	-9.94696	2.59999108819771e-23	7.89394376907742e-22
AMY1B	5.83405345983346	-7.25034	0.724760132275963	-10.0038	1.466959582191e-23	4.56487605534617e-22
KRTAP13-2	41.7781405486091	-6.9301	1.04775773295872	-6.61422	3.73512296505687e-11	2.74392386291805e-10
MYOC	94.7828910700788	-6.85897	0.688571023591139	-9.96116	2.25406138111547e-23	6.88830862193086e-22
KRT36	1436.9312173891	-6.8064	0.668444812505473	-10.1824	2.37508694815382e-24	8.00224888484991e-23
C6orf58	980.054920027372	-6.71455	0.594346316856716	-11.2974	1.35204657421503e-29	7.93977695133862e-28
THRSP	34.7682853809411	-6.68434	0.47930384880463	-13.9459	3.33038215771907e-44	1.19977017231829e-41
CSN2	5.29288138203932	-6.61651	0.789437488838345	-8.3813	5.23469073992857e-17	7.58402642158406e-16
FABP7	109.148996300258	-6.49285	0.431670993639579	-15.0412	3.94267168449501e-51	3.21122037676717e-48
CA6	98.2390139269465	-6.47975	0.492263864623652	-13.1632	1.42952652777746e-39	2.45681838943626e-37
EDN3	132.918163185642	-6.47106	0.539882663717822	-11.986	4.2049437735355e-33	3.56430822215568e-31
CRISP3	3038.34518574304	-6.43023	0.603940540361345	-10.6471	1.79850454244276e-26	7.90877596093431e-25
MUC5AC	435.34692712705	-6.37959	0.63760303384477	-10.0056	1.44045485295817e-23	4.49734012674423e-22
MGAM2	46.3173338036429	-6.32333	0.545531345080471	-11.5911	4.5697731416282e-31	3.03565816532344e-29
KRT84	1206.10631700483	-6.30254	0.532973915264106	-11.8252	2.8913622257833e-32	2.1840277651451e-30
CLCNKB	66.2818544543708	-6.19485	0.439950255810473	-14.0808	4.98439814136099e-45	1.98665383791735e-42
LRRC26	36.3582883945308	-6.18944	0.69287458275113	-8.93299	4.14629490417718e-19	7.83779439353694e-18
KRT85	41.5611133583891	-6.18063	0.466551807995592	-13.2475	4.66666243475426e-40	9.01243168971665e-38
PRB1	16.4264316053366	-6.1518	0.924904582042664	-6.65129	2.90544743766752e-11	2.16240551648096e-10
TMEM213	161.947610120238	-6.10987	0.7560297128948	-8.08152	6.39664024326056e-16	8.26401804668966e-15
KRTAP3-1	44.2427015262389	-6.07209	0.777693311244892	-7.80781	5.81879945273456e-15	6.69555099189659e-14
PIGR	7792.56901480404	-5.98513	0.581735781487956	-10.2884	7.94874955470377e-25	2.82015010242927e-23
C9orf135	8.97666153578036	-5.91384	0.733948311024034	-8.05757	7.78279127895105e-16	9.92478073714023e-15
CFTR	201.566705406131	-5.89127	0.476579927182364	-12.3616	4.21879072269569e-35	4.51603466332905e-33
BPIFB1	5992.80690239123	-5.89057	0.751293586017759	-7.84057	4.48493439904885e-15	5.21840224207342e-14
CYP2F1	43.2739874835728	-5.88241	0.55666238690719	-10.5673	4.22584938101866e-26	1.7789401450477e-24
DCD	1.59874985733162	-5.82668	0.955010878830609	-6.10117	1.05296183299064e-09	6.33102288474693e-09
NXPE4	10.3386033741302	-5.80022	0.547969374635791	-10.5849	3.50020653070277e-26	1.49360749293064e-24
KRT76	1762.01118235087	-5.78708	0.592360870620981	-9.76953	1.52162945898653e-22	4.3254453194529e-21
CIDEC	41.0618398934877	-5.75351	0.436312821378326	-13.1867	1.04722378802214e-39	1.83342460009521e-37
KRTAP11-1	17.6001953299186	-5.72159	0.805902378863881	-7.09961	1.25106767043585e-12	1.09259909884731e-11
SLC5A8	20.0364623782321	-5.71852	0.624319327983682	-9.15961	5.20869214341784e-20	1.09265878972728e-18
ADIPOQ	129.218083644575	-5.71552	0.883912959277484	-6.46616	1.0052463482595e-10	7.02135713719064e-10
PYGM	4975.56892276871	-5.69565	0.53485113909669	-10.649	1.76185650217278e-26	7.76584890710649e-25
PLIN1	119.028143956257	-5.69206	0.391326067469325	-14.5456	6.23030022937963e-48	3.89040713989896e-45
SLC13A2	66.7289150672469	-5.68841	0.469807531756066	-12.108	9.58527105705269e-34	8.63273474575808e-32
LRTM1	16.8639903903117	-5.66564	0.540241320572528	-10.4872	9.88800365596211e-26	3.95794813006706e-24
ASCL3	8.56940442599315	-5.61991	0.848510907593652	-6.62326	3.51362714156451e-11	2.5842472415755e-10
ADH1B	288.065355065835	-5.60782	0.537144054240154	-10.4401	1.626902827286e-25	6.34932722157264e-24
CALML6	89.5194152979421	-5.59051	0.411174590048521	-13.5964	4.20351153533986e-42	1.12491973702174e-39
DHRS7C	91.5289407390304	-5.58714	0.782257596020326	-7.14232	9.17672600470847e-13	8.13956478438465e-12
FBP2	76.2993815092004	-5.58301	0.47036686880361	-11.8695	1.70508619459731e-32	1.31989172245419e-30
LTF	25690.2118294423	-5.54131	0.597474331340981	-9.27456	1.783607722691e-20	3.94944721857808e-19
GPR12	16.7047994480291	-5.44231	0.659308897819126	-8.25457	1.52451170063441e-16	2.10609717463012e-15
C16orf89	74.8001235447883	-5.43167	0.397319480363852	-13.6708	1.51761520310613e-42	4.12021530431699e-40
METTL21C	1.66976943264726	-5.426	0.7153107796303	-7.58551	3.31181169077102e-14	3.48904092436195e-13
DMBT1	3963.82992781133	-5.41749	0.59392590324568	-9.12148	7.41026083324876e-20	1.52713329141088e-18
ATP2A1	6241.70061177615	-5.4164	0.50721934364633	-10.6786	1.2816494618188e-26	5.74381324599322e-25
CHRM1	44.0532594816238	-5.39879	0.612187217680338	-8.81886	1.15632335310346e-18	2.074847258016e-17
NXPE2	15.6773724575281	-5.35861	0.580934002417456	-9.22413	2.85875187616869e-20	6.17681648169182e-19
DCT	94.2178259837793	-5.34747	0.620893799773027	-8.61254	7.14596703016493e-18	1.16506005549243e-16
GP2	15.3162982076411	-5.33973	0.746040756546426	-7.15742	8.22076147507035e-13	7.32982030997111e-12
SMCO1	62.3092208063945	-5.32355	0.429202061400348	-12.4034	2.50594440393002e-35	2.77774298927936e-33
GPR101	2.07898610547269	-5.27092	0.683173368058555	-7.71535	1.20650916834813e-14	1.33895356935222e-13
GPD1	383.880492186498	-5.26518	0.375584691336383	-14.0186	1.19936777546238e-44	4.64932905649248e-42
HSD3B1	2.00782662050439	-5.2225	0.807420076718963	-6.46814	9.92188418474481e-11	6.93273615937428e-10
KRT4	107438.282306479	-5.21899	0.566683588021547	-9.20971	3.27009776316297e-20	7.01703796074822e-19
SOX10	182.946267227934	-5.2113	0.436471997714606	-11.9396	7.35702336645442e-33	5.99213559668655e-31
KLK1	845.149917926678	-5.2046	0.325919959515085	-15.969	2.10243118478075e-57	3.02960333726906e-54
TMEM72	2.13612158992697	-5.19984	0.495453716670134	-10.4951	9.09795521452892e-26	3.65733894922254e-24
KBTBD13	16.6211960214062	-5.18844	0.554026886174848	-9.36496	7.60795833857539e-21	1.76604564506236e-19
HMGCS2	93.1674283065945	-5.18022	0.588137026949161	-8.80785	1.27568095047791e-18	2.27377081306401e-17
MUC19	23.9156704947834	-5.17251	0.589030230604902	-8.7814	1.61454655676728e-18	2.82402433687408e-17
TMEM210	1.31893279659705	-5.1658	0.647113136486626	-7.98284	1.43001264854339e-15	1.76588180258163e-14
TYR	18.4024500456724	-5.15974	0.796434948131018	-6.47855	9.2610170156648e-11	6.49762665746999e-10
DLK1	143.580996125396	-5.13581	0.646466120447678	-7.94444	1.95077745408165e-15	2.3699036347154e-14
TNMD	4.99014083835106	-5.1241	0.4826035618237	-10.6176	2.46754877754706e-26	1.06754252308982e-24
PEBP4	136.371016233015	-5.12385	0.496087133421151	-10.3285	5.23530655830452e-25	1.90063949140928e-23
NT5C1A	15.6652884836359	-5.12276	0.564578159833931	-9.07361	1.15136343258983e-19	2.3292107108753e-18
SCGB1D2	5.57224174705977	-5.07851	0.718731472153358	-7.06593	1.59540510140404e-12	1.37853891903145e-11
LRRTM1	12.4777192557598	-5.07838	0.602881517846132	-8.42352	3.65336773486755e-17	5.37616164786125e-16
FBXO40	224.270033906271	-5.04992	0.640165087797974	-7.88846	3.05936843845904e-15	3.63418826617966e-14
ABRA	138.293099623809	-5.04942	0.568845567120472	-8.8766	6.89341910654942e-19	1.26726614448469e-17
SCGB3A1	1070.05368335695	-5.03462	0.628256919701804	-8.01364	1.11365120528073e-15	1.3880258169344e-14
GJB1	39.0001442072307	-5.0282	0.482266452265082	-10.4262	1.88281021201526e-25	7.25734232544894e-24
CNMD	10.0102817904248	-5.02716	0.702002675742997	-7.16117	7.9992752821774e-13	7.14594295951499e-12
CA3	933.895217345847	-5.01391	0.483598163779589	-10.3679	3.4696627746104e-25	1.29219071087031e-23
FSD2	58.8910392004384	-4.99725	0.426216308016482	-11.7247	9.52503500724395e-32	6.86278772271926e-30
PPDPFL	112.761218329296	-4.99372	0.773488034545194	-6.4561	1.07433080929788e-10	7.45037316224431e-10
AQP4	51.4123987081207	-4.99087	0.564244130235782	-8.84524	9.13328302480463e-19	1.65628064766375e-17
GSTA2	10.8316788787515	-4.98511	0.754371037956466	-6.60829	3.88773983644511e-11	2.85156735928451e-10
TAC1	5.18311409676999	-4.9777	0.494973360388418	-10.0565	8.59937088403704e-24	2.7443273385122e-22
MYLK3	325.95763861522	-4.92563	0.465758583043445	-10.5755	3.87073031210108e-26	1.6442265518501e-24
CRISP2	13.2053895750018	-4.90698	0.903311046253414	-5.43222	5.5657990616531e-08	2.65303088605464e-07
TMPRSS11B	1394.45381183347	-4.90212	0.577725968478885	-8.4852	2.15350427729998e-17	3.26388314131558e-16
CCDC160	18.1213218246442	-4.88786	0.471859677581652	-10.3587	3.82051387831937e-25	1.41163089709185e-23
PERM1	146.693581739583	-4.88408	0.338188153378827	-14.4419	2.81987566561208e-47	1.70402357561004e-44
SPINK9	18.9551963099765	-4.88171	0.581002005325206	-8.40223	4.38091687766797e-17	6.39654839199953e-16
ENO3	5035.86765147164	-4.87153	0.431652141384691	-11.2858	1.54270722093136e-29	9.00297020863154e-28
MYH7	17084.2581899778	-4.84045	0.621334183441141	-7.79042	6.67864230911186e-15	7.63803457732555e-14
DYNAP	461.946008919354	-4.83916	0.65099185556261	-7.43352	1.05741892282996e-13	1.04146312730671e-12
CASQ1	1396.96504568766	-4.82989	0.53693251049494	-8.99534	2.35497133382235e-19	4.6001749735656e-18
CHST9	156.306806649947	-4.82854	0.597427503322573	-8.08222	6.35980892509169e-16	8.22210494090701e-15
TRARG1	21.676148501944	-4.8265	0.490419344472977	-9.84157	7.45372413945553e-23	2.17108006522295e-21
FNDC5	375.555887593839	-4.82597	0.382378286479522	-12.6209	1.6187830985373e-36	1.9564299216064e-34
MS4A8	7.56802847898534	-4.82576	0.676607735631034	-7.13228	9.8718502108897e-13	8.71486192274254e-12
KRT33B	72.6803722858813	-4.79742	0.471379037492637	-10.1774	2.50122362231332e-24	8.41210450929898e-23
PROM1	455.752793543645	-4.79427	0.529122499695989	-9.0608	1.29497870502376e-19	2.60287940785516e-18
IL22	8.30049197824441	-4.79424	0.6251611611051	-7.6688	1.73606169440124e-14	1.88203956720014e-13
AZGP1	3463.23934183215	-4.79003	0.491683250169551	-9.7421	1.99391921384777e-22	5.62531455316421e-21
WFDC2	4236.1484043692	-4.78258	0.491506837398877	-9.73045	2.23605835533271e-22	6.25195241349964e-21
ERBB4	59.2287787126877	-4.78082	0.421884523847323	-11.3321	9.10394650075105e-30	5.43134489804361e-28
MOGAT1	1.36810683316264	-4.7746	0.526299821246986	-9.07201	1.16844372133553e-19	2.35866985256234e-18
MUC21	4129.5404660514	-4.77436	0.629474626673641	-7.58468	3.33304563885653e-14	3.50774966026401e-13
UGT2B28	3.70388138991155	-4.77287	0.749506830078153	-6.36801	1.91491892377621e-10	1.28528040842349e-09
MPO	44.2685606052832	-4.77247	0.303467330700537	-15.7265	9.96358035259976e-56	1.16654844215782e-52
ATP2B2	95.9980348756408	-4.76564	0.390716086264107	-12.1972	3.21692086077134e-34	3.12241339299635e-32
MAL	9181.37091653854	-4.76366	0.503820322240156	-9.45508	3.22784911442103e-21	7.94576839164903e-20
PPP1R3A	222.248414112296	-4.72744	0.708295495828087	-6.67438	2.48274322879721e-11	1.87235221034856e-10
PLIN4	708.183718812316	-4.70488	0.354588882607473	-13.2686	3.52272617184319e-40	7.04173898623568e-38
ASB11	79.9200177120892	-4.68651	0.617145845964956	-7.59385	3.1054331523654e-14	3.29038909746952e-13
PRB2	15.6196146809587	-4.68644	0.736089893753911	-6.36667	1.93174035925364e-10	1.29471528264395e-09
SCGN	2.71179753775596	-4.67978	0.625768481800378	-7.47845	7.52048592482706e-14	7.59058528177722e-13
TCEAL6	1.90675645832759	-4.67451	0.383182168799925	-12.1992	3.13929880881723e-34	3.06294190549861e-32
PRR4	21.6935577602408	-4.67393	0.326594581632193	-14.3111	1.86513529221828e-46	9.98273697975e-44
GPRC6A	3.75695133135121	-4.67006	0.711350339681901	-6.56506	5.20130765881879e-11	3.74610135996357e-10
ERICH3	11.3320433485652	-4.65413	0.434649535110593	-10.7078	9.35781335615421e-27	4.27560774636187e-25
KLHL33	62.1921842748177	-4.64835	0.412705055126443	-11.2631	1.99569504684486e-29	1.15386899112793e-27
MUCL3	10.2860450719762	-4.6425	0.448963655496424	-10.3405	4.62173457145537e-25	1.6909951899819e-23
NCMAP	73.621228766895	-4.64009	0.357798665908183	-12.9684	1.84762159853712e-38	2.72531459885007e-36
CCL28	1047.35619195479	-4.63963	0.267686318631705	-17.3323	2.68171051301289e-67	7.17664043432435e-64
ART1	18.1895	-4.63778	0.639338533661709	-7.25403	4.04539717582372e-13	3.74049483192032e-12
TCHH	3066.28397347046	-4.63615	0.477092997055271	-9.71749	2.53971238938871e-22	7.05881783240633e-21
BPIFA1	351.632611601332	-4.61954	0.951020859906727	-4.85745	1.18907800332324e-06	4.6551720451942e-06
NPY5R	2.3904576333446	-4.60372	0.549120978941886	-8.3838	5.12444325284054e-17	7.43004608788405e-16
STRIT1	238.030985272969	-4.58363	0.717732317966928	-6.38626	1.69989055404784e-10	1.1475333242875e-09
MYOZ1	2364.39553219294	-4.5754	0.523263147305251	-8.74397	2.2506374241171e-18	3.89300007996174e-17
KCNC2	1.24646855513661	-4.55612	0.564277747537323	-8.07425	6.78918081779953e-16	8.72302635527013e-15
FAM240C	53.7917728920707	-4.54224	0.420224372495074	-10.8091	3.11805583979129e-27	1.4825010164165e-25
ENPP3	45.7166720673276	-4.53985	0.372933252413895	-12.1734	4.30932225927672e-34	4.05660974286587e-32
LDB3	2354.49591610812	-4.52454	0.475793549280642	-9.50946	1.9166030219458e-21	4.82576940996111e-20
BSND	10.7725704984308	-4.52132	0.432930348345336	-10.4435	1.56865656295487e-25	6.13478985257484e-24
KRT33A	34.0618949606191	-4.51688	0.39347449394774	-11.4795	1.67314027604632e-30	1.05177640238844e-28
KRT28	1.14202564763566	-4.51135	1.02138936615208	-4.41688	1.00136646059733e-05	3.37445546076088e-05
TGM7	33.5590685464998	-4.49671	0.559218473739805	-8.04106	8.90612903919247e-16	1.12349168546258e-14
C14orf180	2.27647145845293	-4.49044	0.804996322731512	-5.57821	2.43006961174452e-08	1.21296280407168e-07
C9orf152	56.7693429814961	-4.46973	0.416819676207206	-10.7234	7.90326449622487e-27	3.63763768569485e-25
CKM	21908.1386700955	-4.45573	0.572536191351081	-7.78243	7.11422184991225e-15	8.10156339905205e-14
MB	13821.3088711532	-4.45113	0.519136648181307	-8.5741	9.98628490279788e-18	1.58940590555746e-16
AQP5	709.352792457816	-4.4509	0.53599357378508	-8.30401	1.00652041700025e-16	1.41342930822082e-15
SLC2A4	280.701903731016	-4.4479	0.368866677844177	-12.0583	1.75388415007817e-33	1.54251229030114e-31
CRNN	25569.1791723663	-4.44263	0.604742287242862	-7.34632	2.03739957944966e-13	1.94727583274645e-12
C6	19.4289406190903	-4.42782	0.606275794316061	-7.3033	2.80786039668453e-13	2.64054461903069e-12
FAM180B	9.90815832556456	-4.40315	0.389531867909221	-11.3037	1.25797175526389e-29	7.45381079246373e-28
STAC2	71.7933816875064	-4.39361	0.347095748276536	-12.6582	1.00783505238399e-36	1.24209039712561e-34
TYRP1	115.123632806354	-4.38674	0.433718817139509	-10.1142	4.77675222759453e-24	1.57263443725006e-22
ACTN3	45.2278159021708	-4.38061	0.420624878368018	-10.4145	2.12835755806161e-25	8.14516657847383e-24
ADH4	8.62663500952358	-4.37573	0.418938434871157	-10.4448	1.54781895051907e-25	6.06596075315351e-24
EXTL1	75.2072410927098	-4.36843	0.420354973892149	-10.3922	2.68960240762651e-25	1.00970584974083e-23
SLC5A5	85.8752779191588	-4.35934	0.425390884277863	-10.2478	1.21010125598118e-24	4.2053905281948e-23
TNNC2	3797.91072424622	-4.35046	0.513107257475853	-8.47865	2.27821408699387e-17	3.44175681384324e-16
GADL1	16.4602242553586	-4.33154	0.462041466180912	-9.37479	6.93134710109081e-21	1.62712938903176e-19
PLEKHS1	183.023540183799	-4.32942	0.475364505175829	-9.10758	8.42395045423848e-20	1.72843224380339e-18
MYH2	30997.9355624647	-4.32389	0.726524134477031	-5.95148	2.65727495893773e-09	1.51671943344852e-08
AMPD1	352.53484818981	-4.32314	0.500597396901064	-8.63596	5.82365184786231e-18	9.58650879314628e-17
CYP3A4	14.0872163656081	-4.32137	0.382304621521934	-11.3035	1.26133455464208e-29	7.45381079246373e-28
ARSF	33.4251994814954	-4.31442	0.473612832373012	-9.1096	8.26878501683449e-20	1.69845558903904e-18
FAM3D	576.597666452629	-4.31227	0.407525315537103	-10.5816	3.62670526793163e-26	1.54406976782189e-24
SLC34A2	992.30012908793	-4.29794	0.550511286156674	-7.80717	5.84849918662566e-15	6.72559455267394e-14
CA4	9.76107917574159	-4.29724	0.405926700772855	-10.5863	3.45134931693485e-26	1.47612161539134e-24
MT1A	38.4335460852695	-4.29533	0.360184031965184	-11.9254	8.72943638348523e-33	7.01839192153772e-31
SMIM31	7.57706750813976	-4.28679	0.729932428352666	-5.87286	4.28344280772251e-09	2.37894260649469e-08
HEPACAM2	8.81332683815555	-4.28463	0.473211120370759	-9.05437	1.37353987418749e-19	2.74898744264468e-18
SLC7A14	4.6991715614852	-4.28402	0.500536492826278	-8.55887	1.1398392542921e-17	1.79740379281285e-16
MC5R	4.5883165026601	-4.28179	0.514678391812967	-8.31936	8.84421174920687e-17	1.25229492590999e-15
MYRIP	49.5580116287268	-4.26484	0.296305439090312	-14.3934	5.69277828585902e-47	3.33258798840616e-44
PDK4	2220.60068018789	-4.2602	0.405361986463656	-10.5096	7.80035360593807e-26	3.17660921956604e-24
MYOM1	1601.1811180149	-4.24329	0.433120546689938	-9.79702	1.15954686109433e-22	3.33156309031904e-21
KRT35	3.16852251630498	-4.23684	0.522380907453023	-8.11064	5.03551813571326e-16	6.60576759357959e-15
ASB15	58.3042841704225	-4.22623	0.590675469393961	-7.15491	8.37259098978372e-13	7.44747136807305e-12
ITPRID1	14.5481047602739	-4.22592	0.586195134919183	-7.20907	5.63355558253943e-13	5.11801148049036e-12
PROKR2	1.99158117870986	-4.21866	0.597011052567244	-7.06631	1.5910881561185e-12	1.37544321313188e-11
PCDHA12	2.34953828077302	-4.21581	0.620211237402623	-6.79738	1.06540669328326e-11	8.36473746239536e-11
TCEAL2	44.7946571381282	-4.21535	0.40458978232721	-10.4188	2.03459085223295e-25	7.81024394157373e-24
AQP7	50.581119968992	-4.21201	0.342171061754788	-12.3097	8.03585100456809e-35	8.34949125492357e-33
MYL3	799.478992981906	-4.21073	0.49185384076287	-8.56094	1.11948833390797e-17	1.77123099316707e-16
PPP1R1A	369.183191016416	-4.19849	0.540763490359467	-7.76401	8.22860888657851e-15	9.2859355585708e-14
CD300LG	14.6192492833664	-4.19635	0.350868855668456	-11.9599	5.76395767872648e-33	4.75666163857194e-31
LRRC30	6.91719320440022	-4.19277	0.696600968661503	-6.0189	1.75608376783296e-09	1.02673898947612e-08
TESC	203.136043835098	-4.19171	0.275499108091603	-15.215	2.81388804406926e-52	2.51012212997854e-49
SMYD1	781.10321624548	-4.17912	0.672296566357035	-6.21619	5.09382071046801e-10	3.209638189344e-09
FOLR1	230.136044852108	-4.16141	0.481182152933601	-8.64831	5.22672799834082e-18	8.64949607711295e-17
NME5	13.5308927680217	-4.15893	0.307859047864035	-13.5092	1.38018697821276e-41	3.40197929774469e-39
KRT40	12.0768155778145	-4.1503	0.525162550729287	-7.90289	2.72518450672347e-15	3.24957869920119e-14
COX6A2	297.154	-4.1489	0.652977251078218	-6.35382	2.10037080285321e-10	1.40271822637608e-09
SCGB2A1	14.8110908350723	-4.14732	0.561095752730447	-7.39147	1.45209422668229e-13	1.40651919071559e-12
PABPC1L2B	0.800380433007899	-4.14564	0.96366016071383	-4.30197	1.69285188536418e-05	5.49033836020206e-05
LYZ	11619.5499168979	-4.13791	0.33565084153226	-12.328	6.4005495574953e-35	6.69840753410947e-33
CABCOCO1	13.2528133234881	-4.13491	0.359912500505649	-11.4886	1.50460779182465e-30	9.55451449635633e-29
ANGPTL5	5.55263131401555	-4.12352	0.494302511248484	-8.34209	7.29874270952819e-17	1.04611589271302e-15
MYOZ3	442.138757926669	-4.12147	0.460108937519054	-8.95759	3.31849588751522e-19	6.34988595105441e-18
ATP1A2	1850.68782178242	-4.1161	0.509507947619026	-8.07859	6.55211407988237e-16	8.45867787234157e-15
NRG2	39.9872373928216	-4.10984	0.293473477115265	-14.0041	1.47041496062338e-44	5.40103597203092e-42
ESRRG	85.3191334657286	-4.10897	0.410355547713479	-10.0132	1.33378911133807e-23	4.18523809425394e-22
MYBPC1	9719.21371023219	-4.10116	0.628685264595437	-6.52339	6.87365724071469e-11	4.88854294192515e-10
LCN1	35.1628459661332	-4.09782	0.434734258570863	-9.42603	4.25915968421562e-21	1.02950759179885e-19
TFF1	47.7938415831049	-4.08392	0.786715043674415	-5.1911	2.09055151643297e-07	9.11811444874011e-07
AGR3	43.5465921564752	-4.08072	0.65850921000802	-6.1969	5.75859310614135e-10	3.60065836640006e-09
TMEM229A	0.734984444284664	-4.07643	0.617653849454715	-6.59986	4.11543626199039e-11	3.00680450451895e-10
TPPP2	3.44106296983063	-4.06661	0.365518149042335	-11.1256	9.41777219335047e-29	5.15857095023492e-27
SLC24A5	0.959230758406608	-4.06313	0.943822147524571	-4.30498	1.67003631174075e-05	5.42197404295311e-05
FCN2	1.22376285165303	-4.06224	0.656487933769657	-6.18783	6.09982053419798e-10	3.79880113255089e-09
ACTA1	34026.508711898	-4.06094	0.593291109527138	-6.84477	7.65987594338377e-12	6.11356578458504e-11
SPX	43.0044520954673	-4.05437	0.434726597205491	-9.32624	1.09688541370487e-20	2.49368379307443e-19
MORN5	2.42627914166941	-4.053	0.606275603046118	-6.68508	2.3079371756542e-11	1.75180660905713e-10
HSPB6	624.619181358548	-4.04863	0.457165219075481	-8.85594	8.29842078991628e-19	1.50926521026701e-17
CIDEA	102.846190048488	-4.04289	0.428240567998115	-9.44069	3.70335935205916e-21	9.06863146955872e-20
SFTA2	30.5500172106444	-4.02892	0.490272972316113	-8.21771	2.0742244225886e-16	2.81772633128007e-15
BPIFB2	3791.97197963759	-4.02645	1.04676606963447	-3.84657	0.000119784887110491	0.000333570728443708
LMOD2	1644.56868009752	-4.01987	0.637331369986775	-6.30735	2.83857191274343e-10	1.85926460284694e-09
ACSM6	2.22413442266046	-4.01614	0.380249352387162	-10.5619	4.47718195705049e-26	1.87630983448382e-24
ASB10	52.0786173311551	-4.0131	0.636118905478342	-6.30872	2.81353998104398e-10	1.84609612836767e-09
CKMT2	789.629704253024	-4.01265	0.459548188737278	-8.73172	2.5082753397349e-18	4.31870606059319e-17
KRT78	7079.74722460197	-4.01077	0.424100216468123	-9.45712	3.16549708702414e-21	7.8025338067399e-20
HJV	365.55824493187	-4.00794	0.645371348688157	-6.21028	5.28901233761179e-10	3.32480094364032e-09
XIRP1	2040.08135953831	-3.99908	0.445071113198185	-8.98527	2.58099281338624e-19	4.99480768317814e-18
MSTN	10.0470239752671	-3.98894	0.357135077544943	-11.1693	5.76564602019222e-29	3.23376787114553e-27
PACRG	18.9158724450042	-3.9861	0.317769487107045	-12.544	4.28767722229672e-36	5.08361122818256e-34
TRDN	2772.84493293472	-3.97799	0.611589840790632	-6.50434	7.80373852558549e-11	5.52067348186529e-10
TSPAN8	95.5487	-3.97778	0.446428986142199	-8.91023	5.09289091627531e-19	9.50250254328539e-18
RPL3L	624.515	-3.97346	0.350283436455121	-11.3436	7.98382454400312e-30	4.82454790912292e-28
MYH6	318.271063942021	-3.96733	0.613251447979782	-6.46933	9.84376177482602e-11	6.88328440939962e-10
IL17F	4.63585481466478	-3.96364	0.537992602453912	-7.36746	1.73903502131278e-13	1.67320714197495e-12
TMEM132C	27.5844952598537	-3.96229	0.410463539095711	-9.65321	4.76417630377257e-22	1.28784003894043e-20
TMCO5A	1.04200065745351	-3.96207	0.65638435061993	-6.03621	1.57776789967504e-09	9.28860027171983e-09
PIFO	70.8975217189233	-3.96005	0.284171396434585	-13.9354	3.85794621172604e-44	1.36360200725026e-41
SIAH3	7.49233639030345	-3.95572	0.41958910683694	-9.4276	4.19587316192649e-21	1.01947200962865e-19
TECRL	11.1175491052409	-3.95459	0.668010205419447	-5.91996	3.22025548969618e-09	1.82195850463541e-08
CCER2	13.3245238704054	-3.93832	0.379322978610048	-10.3825	2.97886205388443e-25	1.11606045710834e-23
LRRC31	8.02387741483999	-3.92716	0.707348780472457	-5.55194	2.82516822537887e-08	1.39751455944078e-07
MT4	15.6906708519056	-3.92645	0.681409058890504	-5.76225	8.29984264109289e-09	4.43218221766229e-08
UPK3A	10.9855257660119	-3.9223	0.327705568397539	-11.969	5.16658722150407e-33	4.30158570757492e-31
KY	205.119958470027	-3.92151	0.382950251840854	-10.2403	1.30887166111492e-24	4.52381786488297e-23
ATP6V0A4	307.868646146885	-3.91552	0.350889909914425	-11.1588	6.48378192132095e-29	3.61490139083647e-27
MYLPF	2746.00023763636	-3.90732	0.509154566953809	-7.67414	1.66531070636299e-14	1.809528159066e-13
ASPA	36.5761680515494	-3.89569	0.321430671653925	-12.1198	8.29140798238994e-34	7.57672906020052e-32
KCNJ16	40.6493712759773	-3.88599	0.594965452109743	-6.53145	6.51357050553973e-11	4.64302573364824e-10
C7	230.652162506853	-3.88531	0.477958094715658	-8.12898	4.329286657122e-16	5.70728549949799e-15
SH3BGRL2	1253.10344994194	-3.88397	0.27328603844732	-14.2121	7.70603594850365e-46	3.70146593393125e-43
SYPL2	429.093172360131	-3.88223	0.43443959750505	-8.93618	4.02838799613176e-19	7.63803566108667e-18
ADCY8	6.51060663270411	-3.86895	0.608969795667437	-6.35328	2.10777816899945e-10	1.40666221730911e-09
WIF1	161.546425629165	-3.86354	0.643525141185633	-6.00371	1.92854036674302e-09	1.12266459571774e-08
KRT3	694.449180700423	-3.86291	0.516190685496092	-7.4835	7.23696005969794e-14	7.31229626743914e-13
SBK2	35.9150293760886	-3.85634	0.513424133552337	-7.51103	5.86656990998613e-14	5.99882391505295e-13
TMEM52	193.30155842517	-3.85267	0.291942776135627	-13.1967	9.17035283498863e-40	1.65180980440233e-37
CMYA5	6200.10084285747	-3.8515	0.454702841278568	-8.47037	2.44607703209135e-17	3.67460794243523e-16
FAM107A	323.42296662282	-3.85118	0.276961204697774	-13.9051	5.89745838606717e-44	2.00867432629448e-41
KRT13	193199.765142721	-3.85112	0.508512335441707	-7.57331	3.63838808141483e-14	3.80770524743821e-13
ELAPOR1	1024.14576661823	-3.8447	0.377093614912484	-10.1956	2.0743560551546e-24	7.06525672385657e-23
MYL2	6948.29386269209	-3.84053	0.619907746445185	-6.19532	5.81655262519492e-10	3.63447232580975e-09
CA8	40.1945465724215	-3.8397	0.330731853024736	-11.6097	3.6787583559319e-31	2.46122072434544e-29
SMTNL1	344.519484732655	-3.83733	0.432042375144361	-8.88184	6.57658410190637e-19	1.21139773825971e-17
TCAP	6583.52883478428	-3.83173	0.559891123691954	-6.8437	7.71723679314177e-12	6.1544059959951e-11
MYOT	574.70112831435	-3.83154	0.556307523822097	-6.88745	5.68028131972149e-12	4.59252093061471e-11
KLHL41	3409.85611788014	-3.82628	0.581320988016665	-6.58204	4.6403672762209e-11	3.37060877027709e-10
TF	720.850973011603	-3.82361	0.420187257210125	-9.09979	9.050826928532e-20	1.84539178499727e-18
TGM3	13.9753050355051	-3.81474	0.602007571067719	-6.33669	2.34750838260808e-10	1.55666812500521e-09
EFHB	21.236333060591	-3.81295	0.285338300738704	-13.3629	9.95838674195574e-41	2.19471128043596e-38
MYL1	7299.27064364387	-3.80544	0.675326437819931	-5.63496	1.75101524784951e-08	8.93781161797409e-08
PABPC1L2A	0.633688464452931	-3.80306	1.28407636023998	-2.96171	0.00305934526982859	0.00652444386836282
GYS2	1.17064558369406	-3.80166	0.709875683909365	-5.35539	8.53735673719619e-08	3.95573345926036e-07
PPP1R9A	94.0156376824626	-3.79466	0.406473050584191	-9.33558	1.00439859322653e-20	2.29736249657052e-19
CTNNA3	97.8167405382715	-3.79362	0.46959439494245	-8.07851	6.55634456341214e-16	8.45867787234157e-15
LINGO4	14.3658978106683	-3.79139	0.403589924172406	-9.39416	5.76776184658236e-21	1.36768965407629e-19
GDF5	16.6628367172262	-3.79112	0.376350304102283	-10.0734	7.24497770519328e-24	2.32397546834565e-22
FITM1	147.795234142267	-3.7853	0.383134648154969	-9.87982	5.09251798122215e-23	1.50470251328446e-21
ADRA1A	9.96062788792467	-3.77956	0.43646133289433	-8.65955	4.73633649259944e-18	7.90078285982772e-17
OSTN	3.43811543744146	-3.77693	0.670343230292038	-5.63433	1.75743352626179e-08	8.96568688656375e-08
TRPV6	155.196858735564	-3.76074	0.402760207197645	-9.33741	9.87236818590403e-21	2.26185021817828e-19
RGS22	12.5935492348982	-3.76013	0.314078255997168	-11.9719	4.9844646204695e-33	4.18717379978723e-31
SLC38A3	86.1512720192809	-3.75758	0.338152610295776	-11.1121	1.09579177996104e-28	5.94999055478554e-27
TOX3	34.0921934538373	-3.75677	0.570913326222237	-6.58027	4.69580484904713e-11	3.40559474398761e-10
HSD17B13	7.75787716633704	-3.75666	0.278123978589473	-13.5071	1.41915158374289e-41	3.45259306730591e-39
ZBTB16	356.790930576908	-3.75562	0.360265540639186	-10.4246	1.91502044680902e-25	7.36634045792062e-24
SPINK8	3.46910993379369	-3.75449	0.626568945035669	-5.99214	2.0709774961811e-09	1.19998829062668e-08
SCN7A	29.3062289036398	-3.75412	0.381018631871762	-9.85284	6.66346116546495e-23	1.95041590644773e-21
SPDEF	226.082556931667	-3.75336	0.471866727328891	-7.95427	1.80187180447953e-15	2.19755628341895e-14
ECRG4	48.2977057417913	-3.75102	0.432302688551006	-8.67683	4.0695180098745e-18	6.81880866538274e-17
NRAP	6232.96204310235	-3.7507	0.651722022484862	-5.75507	8.66080762305279e-09	4.60917355689341e-08
SRL	1216.91131374428	-3.75064	0.461055666963364	-8.1349	4.1226980201895e-16	5.44260056463776e-15
PLIN5	90.5664175863006	-3.74922	0.302300379738215	-12.4023	2.53972577926506e-35	2.79862841311602e-33
FOXI1	24.8465488898234	-3.74895	0.76045022671209	-4.92991	8.22672802916959e-07	3.30073455066254e-06
IL36A	855.191451001398	-3.74854	0.540860677448889	-6.9307	4.18772370417147e-12	3.4513254795532e-11
LSMEM2	6.54969522859745	-3.73709	0.369972438525596	-10.101	5.46832275090053e-24	1.78153200161078e-22
KLHL38	59.2824495095213	-3.72779	0.423203108508132	-8.80852	1.2680758003655e-18	2.26452468715413e-17
CACNA1S	857.326978637356	-3.72514	0.607968751211156	-6.12719	8.94454019000203e-10	5.43490338564087e-09
LRRC2	231.690512907838	-3.72238	0.446100093784835	-8.34427	7.16560304184442e-17	1.02860721672699e-15
PCP4	6.49856300382119	-3.715	0.630783387132169	-5.88951	3.87345456669427e-09	2.16407469125809e-08
C4orf54	328.63561774583	-3.71447	0.483452764414105	-7.68321	1.55148230762053e-14	1.69271508844819e-13
TNNI2	5463.52584149603	-3.70876	0.479056257053208	-7.74181	9.80130843077734e-15	1.0961666318433e-13
C11orf97	0.545076163169817	-3.69418	1.3851778478309	-2.66694	0.00765458103892706	0.0149773622939441
SLC36A2	34.3350178174653	-3.6918	0.499106869622276	-7.39682	1.39487418421808e-13	1.35455740507899e-12
SLC27A6	72.6769344092231	-3.69055	0.489862480310699	-7.53386	4.92630241442596e-14	5.076150887208e-13
SHISA9	12.7291727241718	-3.68369	0.39383278715056	-9.35342	8.48553288579414e-21	1.96004300307746e-19
NRG3	5.59710855146817	-3.68046	0.395807564119135	-9.29861	1.42291110082191e-20	3.18844421671014e-19
SLC4A4	64.9824220648908	-3.67357	0.32930060221503	-11.1557	6.71815202725927e-29	3.7344552500489e-27
NEK10	38.0138501926446	-3.67198	0.259908888622518	-14.128	2.5546543132401e-45	1.06347420555393e-42
CHI3L2	1152.33624093113	-3.66757	0.328129478450796	-11.1772	5.27245184593976e-29	2.96603124414383e-27
KLHDC7A	29.1247783925112	-3.6663	0.440860148129481	-8.31625	9.07915503221681e-17	1.28265317661024e-15
RNASE8	0.555526180976701	-3.66501	0.789189605967373	-4.64402	3.41696788872993e-06	1.2436382253658e-05
CCDC60	28.5229992768648	-3.65836	0.58849759836166	-6.21644	5.08558906333417e-10	3.20552960711437e-09
NKAIN3	19.9277179960939	-3.652	0.301061192453418	-12.1304	7.28640542242969e-34	6.69099180286154e-32
PLEKHB1	199.768618837467	-3.65041	0.276258818483906	-13.2137	7.31135485529667e-40	1.35607535152745e-37
C10orf90	11.8528886318976	-3.64015	0.407993133080528	-8.92208	4.57615426561379e-19	8.6242553176804e-18
CLVS2	2.50004625739016	-3.63929	0.555140495570669	-6.55561	5.54142167879893e-11	3.97882147600385e-10
PPP1R1B	468.10994674585	-3.6383	0.542887605231667	-6.70175	2.05934001391848e-11	1.57138967334969e-10
NPY1R	31.5276289546268	-3.63325	0.409795947567084	-8.86599	7.58294711141702e-19	1.38396194704829e-17
GREM2	69.4810838166532	-3.6288	0.354908578881822	-10.2246	1.53872168218999e-24	5.28896757292937e-23
VWA5B1	3.50644504382939	-3.62838	0.422726205860148	-8.5833	9.21924118878529e-18	1.48116676834918e-16
ANGPTL1	176.669689127177	-3.62789	0.353391937631876	-10.2659	1.00355183499404e-24	3.52711754689369e-23
PLN	307.64623540909	-3.62391	0.385427493239147	-9.40231	5.33801383498004e-21	1.27384730153734e-19
FMO2	1088.1085705129	-3.61564	0.393019661065467	-9.19965	3.59109571159735e-20	7.66195853819511e-19
RIIAD1	4.50508483356852	-3.61463	0.407917974111418	-8.86118	7.91751983940619e-19	1.44279084777817e-17
CAPN14	620.539573827813	-3.61264	0.398412456163026	-9.0676	1.21672765826104e-19	2.44822333213792e-18
HP	58.5632287759834	-3.6126	0.503787690483825	-7.17088	7.45176240163038e-13	6.68873335264695e-12
GALNT16	138.706799425779	-3.60882	0.317512051152438	-11.3659	6.18086635816973e-30	3.75929121712966e-28
SMIM33	5.97610616141038	-3.60685	0.521001725369107	-6.92292	4.42426833778382e-12	3.63507977068878e-11
CYP4B1	475.613966932984	-3.60673	0.433920642496882	-8.31196	9.41308081050534e-17	1.32782562366865e-15
COX7A1	886.52676303668	-3.60631	0.307630068772028	-11.7229	9.72985463233137e-32	6.98350064473041e-30
RNF186	1.71933380694376	-3.60503	0.69017400970637	-5.22336	1.75703998519702e-07	7.7555678705692e-07
CFAP65	6.12647475643586	-3.60483	0.478200652550295	-7.53831	4.76086362423871e-14	4.91895779615099e-13
SH3BGR	10.1887223790064	-3.60411	0.332664755811863	-10.8341	2.37358537813355e-27	1.14895025551876e-25
C1orf87	1.02680281075633	-3.59524	0.563829576199747	-6.37647	1.81215631250483e-10	1.21936509346814e-09
LRRC14B	37.5260571542277	-3.58797	0.475134488986997	-7.55148	4.30325910461626e-14	4.47352679282888e-13
AMY2A	2.35115030334963	-3.58172	0.628650926065515	-5.69746	1.21602759515092e-08	6.30845885903137e-08
NPY2R	1.03887707131094	-3.57915	0.690937108362437	-5.18014	2.21722193171002e-07	9.63470620429688e-07
PHKG1	199.096837123495	-3.57875	0.351175975269329	-10.1907	2.1808405165176e-24	7.38764654537508e-23
DNAI1	4.21548152391808	-3.57719	0.454586050578317	-7.86912	3.57146009369612e-15	4.19988461614623e-14
C1orf158	3.08864877928292	-3.57536	0.599728324608077	-5.96163	2.49734825447892e-09	1.43241962189693e-08
TTN	14444.0395631539	-3.57398	0.479257873451559	-7.45732	8.82979857412299e-14	8.84538057160674e-13
CLIC5	372.103625352258	-3.5664	0.33907938484463	-10.5179	7.14653432609333e-26	2.93317716282788e-24
MYH15	76.4833548419594	-3.5659	0.339110213043697	-10.5154	7.33313649299973e-26	2.99284631641316e-24
TNNC1	4658.94959294267	-3.56501	0.537648721147531	-6.63074	3.3400189181303e-11	2.46236026734887e-10
KLF15	77.2823269243506	-3.56407	0.301862559728196	-11.8069	3.59446082809466e-32	2.69340138770789e-30
C20orf85	1.62442612034078	-3.56315	0.602150530322115	-5.91737	3.27120521528869e-09	1.84855165303177e-08
ZP2	3.00697284025317	-3.56216	0.435580123202099	-8.17796	2.88681290073313e-16	3.87660688669776e-15
FXYD4	4.46741367014284	-3.55853	0.454731449527107	-7.82557	5.05348995722507e-15	5.85810812925107e-14
GDF10	63.8748353592892	-3.55752	0.379251146519217	-9.38039	6.57293241255898e-21	1.5546810970261e-19
UGT3A1	5.40472072949394	-3.5541	0.700923787373705	-5.07059	3.96580295245062e-07	1.66460646892802e-06
RGN	33.8840517741974	-3.55145	0.251345865444445	-14.1297	2.49148239845959e-45	1.06074863114417e-42
OTC	0.927744166743019	-3.5471	0.527761106901769	-6.72104	1.80432383009447e-11	1.38583018897744e-10
FHL1	12054.1994044272	-3.54447	0.36628906320688	-9.67669	3.787813745072e-22	1.03890358545291e-20
AGBL1	207.402983673588	-3.54332	0.478748950236364	-7.4012	1.34958928156775e-13	1.31334316943421e-12
SLC25A34	141.215656457629	-3.54175	0.286953591199859	-12.3426	5.34014838218369e-35	5.65180788946028e-33
CRYM	103.818578713004	-3.53954	0.338365947271708	-10.4607	1.30905458212366e-25	5.16263568145736e-24
TMOD4	380.657822772488	-3.53829	0.437588686109006	-8.08589	6.17143367882814e-16	7.99512220646526e-15
HTR3B	14.3281618759312	-3.53663	0.524525268225783	-6.74254	1.55646021001719e-11	1.20285351131403e-10
MRGPRE	4.97373752278923	-3.53569	0.418581486480312	-8.44684	2.9928312862067e-17	4.45665409256836e-16
NEB	14158.1300858355	-3.53366	0.492842550284547	-7.16996	7.5019904426028e-13	6.73059324527195e-12
NR3C2	162.170069783163	-3.53283	0.322837044141508	-10.9431	7.17335372373245e-28	3.60263901626488e-26
SCN4A	414.34944912525	-3.52793	0.528632966376444	-6.67368	2.49467790686816e-11	1.88059562291192e-10
SERPINA5	80.6373804866674	-3.52518	0.388564057047748	-9.07233	1.16497496219118e-19	2.35420452715505e-18
KLHL40	376.77158067053	-3.51656	0.631383469120173	-5.56961	2.55306742963947e-08	1.27164616217592e-07
PI16	355.151297847376	-3.51392	0.480204502811954	-7.31756	2.5252799862134e-13	2.38558093705172e-12
TIMP4	47.2980713985663	-3.51361	0.300623620859604	-11.6877	1.47263531954435e-31	1.04101424305752e-29
MUC5B	6423.32746450798	-3.50832	0.696885399879833	-5.03428	4.79646722117967e-07	1.99140559517639e-06
KCNB1	46.5785890190047	-3.50554	0.298238839031517	-11.7541	6.72444110168957e-32	4.92066231085745e-30
SLC25A4	2286.81058901284	-3.47997	0.251701580927458	-13.8258	1.78134049000554e-43	5.47046744250389e-41
DUSP13	301.315041467475	-3.47782	0.426956343013359	-8.1456	3.77397907485354e-16	5.0140390077469e-15
KLK15	2.77796913177955	-3.47761	0.543569593160338	-6.39773	1.5770311260313e-10	1.06921911270157e-09
RPTN	2971.64600798037	-3.47657	0.510797465497747	-6.80617	1.00233501099532e-11	7.88872261823628e-11
CADM2	27.0036962776048	-3.47029	0.394654538662839	-8.79323	1.45320873160077e-18	2.56578314505912e-17
PLCXD3	11.0895557461526	-3.46919	0.407742526519945	-8.50828	1.76531969610717e-17	2.72178879565231e-16
TFAP2B	40.367879980947	-3.46677	0.747192318489218	-4.63972	3.48877131261099e-06	1.2678012220978e-05
KRTAP7-1	0.650557652610626	-3.46594	0.980152702369294	-3.53612	0.000406045606957317	0.00102915063660282
SGK2	29.0183386400716	-3.46348	0.329995633673254	-10.4955	9.05533876095094e-26	3.64803572062137e-24
ANO5	197.713448595398	-3.46148	0.423123708064072	-8.18076	2.82049233675343e-16	3.79843874510438e-15
RBFOX1	141.768719004761	-3.46028	0.488001455316367	-7.09071	1.33425468317072e-12	1.16091932093995e-11
CLEC3B	96.694717824287	-3.45516	0.235503547301939	-14.6714	9.83556573244823e-49	6.5803447452126e-46
AADAC	103.621371003814	-3.45021	0.435862228831378	-7.91582	2.45633358685652e-15	2.94775766063953e-14
HMGCLL1	5.99373046060742	-3.44907	0.406917114385535	-8.47611	2.32855156065505e-17	3.51213819531007e-16
B3GALT1	30.0536924447323	-3.44705	0.424731137241539	-8.11585	4.82400058056571e-16	6.34161423689385e-15
CFAP94	16.5358356554936	-3.44541	0.299813627256846	-11.4918	1.45004450828824e-30	9.23934822236856e-29
NTRK3	67.4923125804261	-3.44207	0.340239771255069	-10.1166	4.66299231350875e-24	1.53788441917182e-22
CA10	7.56110395126018	-3.43641	0.568534315547482	-6.04433	1.50029445884648e-09	8.85476247560528e-09
PCDHA13	0.968525695103623	-3.43557	0.737339818678537	-4.65942	3.17105913990049e-06	1.16090386687035e-05
ASB12	29.720703330258	-3.43454	0.449441665333072	-7.64179	2.14226033924168e-14	2.29976864957103e-13
SPINK14	0.35923117355334	-3.43358	1.1145761648165	-3.08061	0.00206574809241419	0.00455802815255536
CGNL1	593.04384812532	-3.42894	0.277624378312751	-12.351	4.81158882790446e-35	5.12133485870081e-33
CLDN10	305.871270451873	-3.42075	0.560155216820192	-6.10678	1.01658941940034e-09	6.13128447959643e-09
SPRR3	57655.702839277	-3.41712	0.488207921635607	-6.9993	2.57238053138806e-12	2.16188445466543e-11
GPT	141.812390357719	-3.40908	0.29042969763862	-11.7381	8.13335914971951e-32	5.88271107921605e-30
VIP	6.16965000321908	-3.40617	0.380825029310296	-8.94418	3.74735254894956e-19	7.14131793483948e-18
FRZB	281.34895692492	-3.40581	0.276783910876081	-12.3049	8.51953450684226e-35	8.72111693533749e-33
MYLK2	242.910594994768	-3.40415	0.392231865456571	-8.67893	3.99493140557519e-18	6.69982542709401e-17
CLCA4	1910.93965606472	-3.40019	0.398287168473168	-8.53704	1.37699846547801e-17	2.15140218964133e-16
TMC5	270.486267182984	-3.40002	0.369156527122892	-9.21025	3.25357599329043e-20	6.98959163787955e-19
SLC44A4	375.557492186835	-3.39968	0.397428364927017	-8.55419	1.18699209652836e-17	1.86699604905673e-16
SPATA4	3.38578107208659	-3.39913	0.389654270236726	-8.72345	2.69861502731988e-18	4.62094655455057e-17
TEX26	1.48835932940906	-3.39792	0.508905317395088	-6.67693	2.44005588667713e-11	1.84387119504327e-10
SEC14L5	67.8885445965461	-3.39448	0.26720399392147	-12.7037	5.64021260828336e-37	7.13906099939002e-35
OBSCN	3865.47270430396	-3.38811	0.28449697810803	-11.9091	1.06094624022254e-32	8.45732166727181e-31
FGF20	1.1612537542504	-3.38577	0.506664365342193	-6.68248	2.34938847941573e-11	1.78038407705885e-10
UNC45B	632.901849073434	-3.37703	0.534000540731336	-6.32402	2.54850354817227e-10	1.68102524534898e-09
CHRDL1	292.339831035641	-3.37693	0.445608347957463	-7.57824	3.5026329471903e-14	3.67437910822157e-13
AMY1A	0.346891343618557	-3.37445	0.8740810156906	-3.86057	0.000113120964930686	0.000316141285401543
TCN1	1369.51079026519	-3.37317	0.429923972026595	-7.84597	4.29604375942839e-15	5.00795194432931e-14
FAM166B	27.5010489385982	-3.37302	0.229702423031863	-14.6843	8.12438332878626e-49	5.63681751474641e-46
FUT6	556.756215836951	-3.37255	0.419034445925136	-8.04837	8.39006310004214e-16	1.0626845980601e-14
KRT32	42.7218262830011	-3.36892	0.35845004362378	-9.39858	5.53045768495289e-21	1.31474700269318e-19
IL13	5.29989410544236	-3.36218	0.422598125196447	-7.95598	1.77716714559382e-15	2.16883857579212e-14
NWD1	98.3396183423342	-3.36071	0.334022136895127	-10.0613	8.18888817525508e-24	2.62226396900946e-22
VEGFD	35.9992581798591	-3.35214	0.353610396007991	-9.47975	2.5489798851264e-21	6.33289657666747e-20
CCL14	4.15486815251507	-3.35144	0.390112898024445	-8.59094	8.62599576105221e-18	1.38943059838169e-16
ASB4	21.3369539282346	-3.35081	0.423322152641603	-7.91551	2.46238813483438e-15	2.95313168564996e-14
TRIM63	624.226871701781	-3.34821	0.525037936840275	-6.37708	1.80493998400724e-10	1.21581951529693e-09
MAPT	442.399843569014	-3.34506	0.337852180791327	-9.90097	4.1225829947517e-23	1.22584678159815e-21
ATP6V1B1	4.37800066400151	-3.34338	0.442188094689101	-7.56098	4.00045928800035e-14	4.16336688011725e-13
DUSP29	19.3569151839322	-3.34332	0.598981989339747	-5.58167	2.38220662587941e-08	1.19222877091609e-07
LRRC3B	3.90972243977563	-3.34101	0.466027437267084	-7.16913	7.54774952066249e-13	6.76840554191337e-12
EEF1A2	4132.81609690316	-3.33985	0.427049796288294	-7.82076	5.25055688503746e-15	6.07152358811153e-14
RGS7BP	10.6365591968025	-3.33795	0.424986972199042	-7.85425	4.02182794965581e-15	4.71175128085692e-14
FGF10	60.8965772327507	-3.33752	0.383759779726454	-8.69691	3.41047237817996e-18	5.76089982510777e-17
LAMB4	115.850634278982	-3.33384	0.370696197072769	-8.99345	2.39581673392625e-19	4.67508696631671e-18
ALDH1L1	464.62422224247	-3.33093	0.392220920543584	-8.49248	2.02279301058441e-17	3.08323689725612e-16
FAM3B	571.194864776527	-3.32903	0.4748927660916	-7.01007	2.38204851419009e-12	2.00913619163993e-11
LRRC39	147.712083115407	-3.32766	0.372218376419321	-8.94008	3.88898211245236e-19	7.38118560411044e-18
HBB	1386.33353985082	-3.32654	0.386950024513671	-8.59682	8.19576314541893e-18	1.32354509485459e-16
PCSK2	21.0174720644909	-3.32066	0.555437743027425	-5.97845	2.25275099832609e-09	1.30128845055944e-08
ACTN2	7222.74248760245	-3.29839	0.57588244250694	-5.72754	1.01899936578674e-08	5.36959637673219e-08
ENDOU	902.364153258237	-3.29193	0.408518945544227	-8.05821	7.74192301601539e-16	9.87938990865234e-15
KRT222	1.98421097683856	-3.28798	0.34291768708861	-9.58824	8.96031144012169e-22	2.35401267409393e-20
ANGPTL7	51.9607180760356	-3.28472	0.458505045536954	-7.16397	7.8371501793692e-13	7.01114299475278e-12
PPARGC1A	321.502795809174	-3.28203	0.337667028199007	-9.71973	2.48431323683329e-22	6.9151025060324e-21
RORC	358.564275830075	-3.2806	0.300531443228234	-10.916	9.66707758087556e-28	4.80353751518679e-26
SLC26A4	33.576510617109	-3.27893	0.259393577894871	-12.6408	1.25825701005354e-36	1.53057977722941e-34
NXPE1	0.88349150572104	-3.27772	0.450582938436214	-7.27439	3.47984725994279e-13	3.2447973479596e-12
PKIA	1033.8600080245	-3.26984	0.337612903773463	-9.68518	3.48610953323282e-22	9.61786301709138e-21
FGF6	4.48723414290153	-3.26024	0.625289178720505	-5.21398	1.84833024694535e-07	8.11835182087392e-07
TMEM238L	2.91128929845096	-3.259	0.497817585759229	-6.54658	5.8869205271332e-11	4.21397333721002e-10
DUSP26	410.566476755993	-3.25288	0.490285420565557	-6.63467	3.25234071668192e-11	2.39961002936599e-10
MFSD6L	38.7808203409553	-3.25249	0.382315602745097	-8.50733	1.77977274015373e-17	2.73956308474114e-16
C10orf71	539.577180682825	-3.25074	0.657034946460344	-4.9476	7.51350170665803e-07	3.03014913823089e-06
SMTNL2	368.764017595365	-3.24979	0.467325060298373	-6.95402	3.55032156280396e-12	2.95029575092035e-11
PADI2	2771.08464726528	-3.24807	0.38187446968122	-8.50559	1.80676277263422e-17	2.77426942784892e-16
HHATL	156.005340102497	-3.24731	0.599021738736117	-5.42102	5.9260431241449e-08	2.80618214976255e-07
TXLNB	525.323060222488	-3.24329	0.398972528736295	-8.12911	4.3245485417322e-16	5.70505407269501e-15
BHLHA15	189.248502064644	-3.24231	0.336937561054327	-9.62289	6.40048426784089e-22	1.71286102556376e-20
MYPN	833.811528390631	-3.24111	0.521128335750367	-6.21942	4.99008542693073e-10	3.14639078770425e-09
YIPF7	32.3163137033932	-3.24097	0.575276713977002	-5.63376	1.76321213097158e-08	8.99271790075974e-08
ETNPPL	4.64631503399054	-3.2386	0.574585259278942	-5.63642	1.73621399181336e-08	8.86467612663932e-08
XIRP2	5353.85181280105	-3.23821	0.693658478324729	-4.6683	3.03700269347383e-06	1.11509548131802e-05
CLCNKA	9.00952241369079	-3.22986	0.367179921897527	-8.79639	1.41284025140919e-18	2.50394857423353e-17
TMEM211	8.42707861098501	-3.22665	0.636952249151281	-5.06577	4.06749517992627e-07	1.70474989141459e-06
UGT2B11	0.494611254848775	-3.22204	1.21934634873067	-2.64244	0.00823119614271354	0.0159920138292318
PAQR9	5.69314188380603	-3.22161	0.450557493153648	-7.15028	8.65997226111609e-13	7.69579034001365e-12
DEPTOR	603.489	-3.22122	0.265319048380818	-12.1409	6.40941052162235e-34	5.91465454687445e-32
LMOD3	922.726852388343	-3.21672	0.483863095486244	-6.648	2.97097795060208e-11	2.20417148311401e-10
DPP10	5.89041917778373	-3.21618	0.659298056500557	-4.87819	1.07065240535817e-06	4.2188749494267e-06
SCGB1A1	42.9231138723026	-3.2158	0.763946825456505	-4.20945	2.55991242956807e-05	8.03263643938002e-05
VSIG2	125.631704141522	-3.20271	0.366047481320757	-8.74943	2.14435165003074e-18	3.7240861379031e-17
CAPN6	185.920529255361	-3.20055	0.432697329283374	-7.39675	1.39555639342467e-13	1.35455740507899e-12
TRH	2.4054892349329	-3.19937	0.413539425521104	-7.73657	1.02138450805979e-14	1.13890452318358e-13
FA2H	297.94427773936	-3.19769	0.337149211145286	-9.48449	2.43573818337526e-21	6.06764406770862e-20
ACADL	33.739992077561	-3.19735	0.392358891149365	-8.14905	3.66782570036372e-16	4.88339579565839e-15
AMOT	850.709983029834	-3.19602	0.352959094955527	-9.05494	1.36648042895152e-19	2.74071497596882e-18
PDE6A	27.0129478143883	-3.192	0.305989370433179	-10.4317	1.77624885454533e-25	6.88912418057922e-24
PRSS1	1.56154865359409	-3.19084	0.507306627435148	-6.28976	3.17959628730812e-10	2.0710492785168e-09
CAND2	306.510651476259	-3.18795	0.335231430126882	-9.50971	1.91192474599279e-21	4.82046921489676e-20
RERGL	11.0244832074574	-3.18783	0.349286461266221	-9.1267	7.06184865154849e-20	1.46338065032586e-18
KBTBD12	136.350295372437	-3.1767	0.523550033562906	-6.06762	1.29820457209181e-09	7.71305621598347e-09
B3GNT6	34.0089053610107	-3.17526	0.518382595396788	-6.12532	9.05017563559456e-10	5.49552480329312e-09
PMEL	197.018891989754	-3.17428	0.23688981397865	-13.3998	6.05996798544284e-41	1.38514567662091e-38
TNNT3	9119.78974813584	-3.16996	0.488867039946648	-6.4843	8.91418623117931e-11	6.26367031765499e-10
MYOM2	807.132201751399	-3.16927	0.390866984819021	-8.10831	5.13267045090215e-16	6.72379829068182e-15
MUC22	25.0126419168466	-3.16893	0.539402732003759	-5.87489	4.23136406196138e-09	2.35141331868059e-08
SNX31	113.186060333363	-3.16848	0.391765488158291	-8.08769	6.08054538495279e-16	7.88282745303257e-15
ADH1A	2.02934522740453	-3.16636	0.448956265354549	-7.05271	1.75460121305748e-12	1.50774974881678e-11
TNNT1	10541.5774834646	-3.15871	0.368310237133084	-8.57622	9.80413746088798e-18	1.56707258579193e-16
PPP1R3C	956.405044496015	-3.15799	0.329293324267953	-9.59022	8.78990381558286e-22	2.31265826091733e-20
ACKR1	758.499130292238	-3.15699	0.33442363803755	-9.4401	3.72423102407263e-21	9.10783547962827e-20
MT3	20.5970350500672	-3.15537	0.490232966543835	-6.43648	1.22275889501335e-10	8.39045508435351e-10
PCK1	24.1121779268174	-3.15019	0.506337693705738	-6.22151	4.92385986023403e-10	3.10777179116456e-09
ACSBG1	42.1551103648805	-3.14694	0.321733726845543	-9.7812	1.35594417173301e-22	3.8622100285159e-21
SLC28A1	6.63353319134208	-3.1469	0.343249968291647	-9.16796	4.82055668910526e-20	1.01922673202041e-18
IL17D	67.4629797401258	-3.14341	0.272186991547156	-11.5487	7.49350318553255e-31	4.94280968924582e-29
C2orf88	105.135744672888	-3.1423	0.213293504754121	-14.7323	4.00094376719435e-49	2.88267998426353e-46
PRR32	20.2378952598788	-3.13816	0.5622301462176	-5.58163	2.38280281765326e-08	1.19222877091609e-07
CAPN9	17.944145669105	-3.13581	0.418604866500622	-7.49111	6.82946555504544e-14	6.93046469353555e-13
SLC6A1	70.5829317386726	-3.13314	0.294133561711125	-10.6521	1.70458030947404e-26	7.53110918334367e-25
PRKAA2	385.609009375714	-3.12595	0.40544985462368	-7.70984	1.25979176730277e-14	1.39434731376893e-13
SGCA	443.422266794149	-3.12161	0.438432724315087	-7.11994	1.07975467453849e-12	9.49626493808894e-12
GABRA4	14.0311797490227	-3.11977	0.5908140803977	-5.28045	1.28863815887899e-07	5.80708651197503e-07
FYB2	10.4575499675074	-3.11736	0.45639672013714	-6.83037	8.46962042750319e-12	6.72009315834042e-11
IDI2	0.802049807693412	-3.11728	0.416498593527344	-7.48448	7.1828403856291e-14	7.2615298944409e-13
SPHKAP	1.66001757521543	-3.11712	0.618213476090331	-5.04215	4.60335267433537e-07	1.91547324851898e-06
ABCA8	232.686790267882	-3.1161	0.34506911879187	-9.03035	1.71122479618706e-19	3.37791086480213e-18
PLCB4	213.269379591999	-3.11393	0.308744396995587	-10.0858	6.38561919095234e-24	2.06958138934447e-22
FABP3	779.453593472811	-3.11388	0.330299489068195	-9.42745	4.20173146462163e-21	1.01957299905126e-19
PLAC9	173.667645733031	-3.11213	0.24915892939314	-12.4905	8.40901500799415e-36	9.66417657329782e-34
APOBEC2	512.442803639041	-3.11191	0.535991571145356	-5.8059	6.40230444650663e-09	3.48140404053436e-08
OLFM4	366.511265949389	-3.10683	0.561935893733514	-5.5288	3.22425557659949e-08	1.58488532449326e-07
PADI1	673.599221474627	-3.10566	0.373343648696109	-8.31851	8.90785657696303e-17	1.25940284721697e-15
MYADML2	74.0782602170064	-3.1051	0.527333612858914	-5.8883	3.90187631244532e-09	2.17800503459589e-08
C5orf46	115.568450413369	-3.10483	0.369328460756324	-8.4067	4.21699022126223e-17	6.16200294968061e-16
NDRG2	5694.12423100547	-3.10433	0.212788427601345	-14.5888	3.31025749405175e-48	2.13831219434729e-45
NKX6-2	1.20897084832637	-3.09486	0.665101896400694	-4.65321	3.26812162960743e-06	1.19317330905157e-05
ARFGEF3	358.658021401673	-3.08779	0.322906022927436	-9.56251	1.1493554149197e-21	2.97387776073076e-20
SYNPO2L	788.585114004282	-3.08665	0.425992307067654	-7.24578	4.29963559127533e-13	3.96383235882681e-12
LONRF2	82.7499125976947	-3.08279	0.406807263171669	-7.57801	3.50901154021349e-14	3.67847303765077e-13
MYBPC2	4206.94742090192	-3.07968	0.54530789996799	-5.64759	1.62711353811116e-08	8.31501208649104e-08
SLITRK5	60.1922702654099	-3.07633	0.465657033899644	-6.60642	3.93726335847853e-11	2.88224910099173e-10
CPB1	2.59837667974473	-3.07453	0.432223792271423	-7.11328	1.13319462164154e-12	9.94757959100799e-12
ARHGEF38	20.8389879979828	-3.06936	0.28190664812312	-10.8879	1.31676169329094e-27	6.47425112871893e-26
VGLL2	61.4664997946965	-3.06659	0.550872402370139	-5.56679	2.59481219244041e-08	1.2910655192825e-07
WDR49	18.4235182542705	-3.06604	0.457598781049915	-6.70027	2.08028520058272e-11	1.58672567844121e-10
CAV3	181.413978620494	-3.06308	0.58394267053736	-5.24551	1.55850725731073e-07	6.94139715910651e-07
GRIA4	6.09031436533068	-3.06249	0.437531190068098	-6.99947	2.56934737883425e-12	2.16030450842468e-11
MYH7B	138.208572314488	-3.06157	0.290078161919388	-10.5543	4.85277451690799e-26	2.02917466574191e-24
NIPSNAP3B	89.9432449819749	-3.05844	0.249189683776667	-12.2735	1.2563793596634e-34	1.27220294835537e-32
MGP	1954.73293817741	-3.05785	0.283346988652804	-10.7919	3.76000720829774e-27	1.7742119655678e-25
TCHHL1	99.4340099398312	-3.05408	0.487712464561915	-6.26206	3.79933462514091e-10	2.4469042807343e-09
PCDHAC1	4.8445242184196	-3.0524	0.398256474773129	-7.66441	1.79654747313945e-14	1.94648489383004e-13
DNAH7	28.2169945804763	-3.04727	0.292255629717671	-10.4267	1.87214271273376e-25	7.2311029768333e-24
GGTA1	281.761917999241	-3.0471	0.227534134676649	-13.3918	6.7505483279735e-41	1.52359062443286e-38
CRACR2B	307.44062968914	-3.04531	0.277812090303238	-10.9618	5.8351593444479e-28	2.95432540539304e-26
ARHGAP36	19.6182078335191	-3.04389	0.496478892297403	-6.13096	8.7348164201218e-10	5.31264012980979e-09
CHAD	34.0461563085029	-3.0429	0.389692812096465	-7.80846	5.78931206146433e-15	6.66981444326022e-14
CACNB4	61.7548566420054	-3.04241	0.312553747241467	-9.73404	2.15838537331477e-22	6.08015536816624e-21
TRIM55	142.251247456372	-3.04219	0.450010379346934	-6.76027	1.3773138640864e-11	1.07014602305809e-10
CFAP61	41.5314261235896	-3.0416	0.301470218612195	-10.0892	6.16650474927728e-24	2.00203004277662e-22
SLN	2400.48756332696	-3.03658	0.559761337659504	-5.42478	5.80250471910975e-08	2.75684927805756e-07
TMEM232	20.8573003055541	-3.03473	0.219165368501596	-13.8468	1.33041440863154e-43	4.15377551948245e-41
MAP1LC3C	15.8532532195668	-3.03296	0.288344468503723	-10.5185	7.09654639150337e-26	2.9217495286161e-24
TMOD1	496.715616910271	-3.03103	0.382400196309639	-7.92633	2.25718816230368e-15	2.71922224079967e-14
BMP3	93.6903550597706	-3.03097	0.602099193542242	-5.034	4.8034721729949e-07	1.99387201898324e-06
SAA2	364.285547114417	-3.03066	0.377100795128027	-8.03673	9.22667668778972e-16	1.15846738868877e-14
LCN6	0.633153676144315	-3.02903	0.522133633206955	-5.80125	6.58238575721741e-09	3.57121726939808e-08
CDH20	41.2366934668475	-3.02829	0.326296987438514	-9.28079	1.68228402840475e-20	3.73834243227832e-19
GNG7	181.185218011193	-3.02819	0.228032433291511	-13.2797	3.03769778325457e-40	6.31346108466927e-38
GRIK3	15.723248558583	-3.02777	0.379832227205042	-7.97134	1.56958446078131e-15	1.93313778460331e-14
GSTA5	0.317194269859695	-3.02756	0.930376501550144	-3.25413	0.00113741463501818	0.00264915931341484
NBEA	147.618880101752	-3.02674	0.292144395658985	-10.3604	3.75294876513826e-25	1.38940690152836e-23
CABS1	0.96932944317391	-3.0258	0.88384797422733	-3.42344	0.000618333226357298	0.00150960984352291
APOD	1488.61563837103	-3.02335	0.332803667639349	-9.08447	1.04203216531307e-19	2.11488500030441e-18
LDLRAD1	20.6441137477346	-3.01586	0.470990114794789	-6.40324	1.52116726043134e-10	1.03396321805734e-09
RYR1	5584.39461476735	-3.01434	0.331090745841734	-9.10428	8.684111433661e-20	1.77597663195165e-18
TLE2	535.377088116301	-3.01061	0.243433226896839	-12.3673	3.92789844941378e-35	4.27798381702723e-33
BPIFB6	6.09987772648203	-3.00955	1.29835634169905	-2.31797	0.0204511851140576	0.0362555172462989
UCP3	174.043176627972	-3.00882	0.33064770919048	-9.09976	9.05308840235142e-20	1.84539178499727e-18
SELENBP1	760.415566669737	-3.00708	0.270654603629915	-11.1104	1.11643461131796e-28	6.04455768029463e-27
CYP1A2	1.87289476683112	-3.00676	0.527774286550033	-5.69706	1.21889648078314e-08	6.31984162040147e-08
TNXB	684.187724532585	-3.0038	0.322604015779347	-9.31109	1.26523758716729e-20	2.84876150485636e-19
KRTAP1-1	0.882598085119626	-3.00001	0.575383652023286	-5.21392	1.8488981486324e-07	8.11894257344837e-07
C1QTNF7	39.1363813739683	-2.99738	0.303275420452952	-9.88336	4.91556514668544e-23	1.45471219419998e-21
MLANA	40.4367165992572	-2.99636	0.236707729657982	-12.6585	1.00432714734422e-36	1.24209039712561e-34
CFAP91	11.8070378429948	-2.99387	0.464209000023565	-6.44939	1.12298034358735e-10	7.75406958216804e-10
ANKS1B	15.6249963792821	-2.99179	0.249954086218848	-11.9694	5.14142377622263e-33	4.29974516071332e-31
LGALS12	23.4544942544514	-2.99177	0.394388241181406	-7.58584	3.30335076189346e-14	3.48236746328364e-13
HRC	733.479067474475	-2.9909	0.46761881495887	-6.39602	1.59480795971898e-10	1.08088051770679e-09
TMEM38A	821.207574240773	-2.99075	0.311699846470509	-9.59496	8.39524634133595e-22	2.21504436214431e-20
KCNA7	109.204641173976	-2.98651	0.399513933404738	-7.47537	7.69887822222663e-14	7.76227587389513e-13
TLCD4	187.33875017008	-2.98616	0.298216621164334	-10.0134	1.33093884486007e-23	4.18330157395365e-22
ZDHHC15	41.1024943399598	-2.98016	0.326805315686322	-9.11907	7.57744970222918e-20	1.55987214584461e-18
MYF6	497.335929684665	-2.97449	0.628076903706355	-4.73586	2.18126343427308e-06	8.1858294695254e-06
PFKFB1	26.1698430620917	-2.97249	0.219010214564885	-13.5724	5.83832717339078e-42	1.54041384421309e-39
TPM2	19351.9194892658	-2.97093	0.300009868908241	-9.90279	4.04824422140032e-23	1.20565594593787e-21
CARNS1	165.674952124058	-2.96725	0.285051686191128	-10.4095	2.24347143164475e-25	8.52473637505093e-24
KLHL31	268.571828492222	-2.96301	0.330567535341287	-8.9634	3.14813726623884e-19	6.04862106753356e-18
LCN8	3.83299211120446	-2.96257	0.574916292933656	-5.15305	2.56277951817289e-07	1.10339114488469e-06
ELANE	4.31050998769334	-2.96183	0.376110125270057	-7.87491	3.40990091593761e-15	4.0174637646704e-14
KRTAP9-4	2.70687532540313	-2.96016	0.806375928929098	-3.67095	0.000241651926304713	0.000637766347628373
ENAM	7.59039105902333	-2.95695	0.47601431893545	-6.2119	5.23478452032861e-10	3.29402816322861e-09
TRIM54	628.473767211365	-2.95608	0.52307380072774	-5.65136	1.5918110803312e-08	8.14737622072252e-08
ELF5	267.883033395889	-2.9542	0.473179133816548	-6.2433	4.28426018117259e-10	2.73168978808394e-09
ART3	98.7494643860445	-2.94931	0.387904882114783	-7.60317	2.88964119961195e-14	3.06868756192351e-13
SLC9A4	35.5285765232327	-2.94873	0.442990308006883	-6.65643	2.80554793254977e-11	2.09221056610091e-10
SGCG	233.318179695818	-2.94805	0.469318374979239	-6.28155	3.35209928209647e-10	2.17358518004545e-09
TAAR1	0.606280299492081	-2.94277	0.879035689521106	-3.34772	0.000814778757166384	0.00194585038985185
STAC3	2392.01687883473	-2.93894	0.410365551148377	-7.16177	7.96421020624963e-13	7.1180128718356e-12
TTR	4.3683579039658	-2.93839	0.627684336990678	-4.68132	2.85033830131013e-06	1.05191858546971e-05
DRD2	15.4611279763068	-2.9318	0.315919551815986	-9.2802	1.69166880373603e-20	3.75474309246292e-19
CHST4	14.770932623779	-2.92619	0.472861197466063	-6.18826	6.08317103694792e-10	3.78969215281495e-09
NMRK2	217.854284433281	-2.92606	0.636579535840508	-4.59653	4.29581789298978e-06	1.53852968088034e-05
GPD1L	1188.29149334185	-2.92255	0.17584274832985	-16.6203	4.97087248107549e-62	9.31193541879872e-59
CAMK2B	305.64185561259	-2.9222	0.382771364076113	-7.63433	2.26994335100064e-14	2.43126636902773e-13
SORBS2	611.435660063329	-2.92137	0.26971919293281	-10.8312	2.45037516841469e-27	1.18306386675032e-25
TMEFF2	5.91542390843957	-2.92012	0.484985397410456	-6.02104	1.73295710982714e-09	1.01511837205728e-08
SCIN	333.490275609168	-2.9193	0.284331349898292	-10.2672	9.8997738210766e-25	3.4859485524479e-23
SPINK5	17570.0827309143	-2.91622	0.362653822418265	-8.04133	8.88679450603465e-16	1.12180809623684e-14
DLG2	73.7850068240293	-2.91108	0.259176089692945	-11.2321	2.83767703691261e-29	1.62563314778239e-27
ANK2	425.336207132394	-2.90904	0.304632647124628	-9.54934	1.30530807152399e-21	3.35422991822482e-20
CLUL1	6.46105497295763	-2.90887	0.363818512831866	-7.99538	1.2917346277901e-15	1.6057110008223e-14
FXYD1	3.32781336168214	-2.90813	0.442564643948583	-6.5711	4.99464539464158e-11	3.60974892661345e-10
NEU4	39.2959025850365	-2.90356	0.390900373420783	-7.42788	1.10353841766532e-13	1.08460572812825e-12
STYXL2	428.450863852284	-2.90159	0.570046143840374	-5.09011	3.5786515774407e-07	1.51056511942759e-06
LMOD1	338.58215212766	-2.90072	0.261304808659414	-11.1009	1.24154787118405e-28	6.70256953051609e-27
NOSTRIN	140.83419644269	-2.90036	0.162001762728281	-17.9033	1.11173966227659e-71	4.16524381868545e-68
KRT25	10.6354404354609	-2.89514	0.501997891960288	-5.76724	8.05810008949094e-09	4.30923177209346e-08
GLYATL2	109.180355022837	-2.89311	0.499673220756268	-5.79	7.03872577660442e-09	3.80977896484052e-08
MYH11	2090.27187050096	-2.89093	0.3562487416543	-8.11492	4.86092923041536e-16	6.38567933193345e-15
PLP1	64.4424274961254	-2.88959	0.418587191988218	-6.90321	5.08416445265093e-12	4.14094142136999e-11
MLIP	365.057780842613	-2.88366	0.325252576076076	-8.86592	7.5873000566839e-19	1.38396194704829e-17
KCNJ13	1.54444874525606	-2.8822	0.479809935876621	-6.00696	1.8903440346015e-09	1.10111364428451e-08
OSR1	135.268486650825	-2.88073	0.285028998630726	-10.1068	5.15503703226665e-24	1.68827462806733e-22
HEPACAM	2.59125565249553	-2.87751	0.541354945500235	-5.31538	1.0643346276134e-07	4.86534421158657e-07
SORBS1	847.796936111766	-2.86743	0.264758491720291	-10.8304	2.47139057990371e-27	1.19014292373615e-25
PRR15L	176.795330846663	-2.86528	0.342501774900014	-8.36573	5.97413698023564e-17	8.62864364308051e-16
CACNG6	112.620101662663	-2.86439	0.549727834736657	-5.21056	1.88272536418327e-07	8.25648634906753e-07
MYOZ2	490.707738901868	-2.86291	0.588242473913037	-4.86689	1.13366886211342e-06	4.44940682882268e-06
MYLK4	152.180216122023	-2.86201	0.259762987447303	-11.0178	3.13780384227526e-28	1.64651202737654e-26
DKK4	18.0098749503588	-2.86081	0.418811459393565	-6.83079	8.44468296584244e-12	6.70314601691214e-11
C5orf49	7.45071658830269	-2.85787	0.358795610482049	-7.96519	1.64971528275194e-15	2.02517145424588e-14
CNTFR	128.456938654869	-2.85325	0.372748491847912	-7.65464	1.93858643475079e-14	2.08950170783581e-13
CFAP221	8.35256707987046	-2.84774	0.365255297160223	-7.79659	6.36047598092846e-15	7.29197041314155e-14
ADGRA1	21.9888491853821	-2.84051	0.458565725671163	-6.19434	5.853038801551e-10	3.65483252898183e-09
ERN2	97.4467485712031	-2.8396	0.531119134450912	-5.34644	8.97006166972667e-08	4.13678397978803e-07
GNA14	64.7565276605622	-2.83772	0.211773367582834	-13.3998	6.06320106138443e-41	1.38514567662091e-38
PLPP7	273.079942755422	-2.83733	0.302548987920674	-9.37808	6.71842250461795e-21	1.58509079066761e-19
DNASE1L3	623.350868011015	-2.83644	0.309980685258612	-9.15039	5.67271816040645e-20	1.1820581679521e-18
SCRG1	9.30126465387813	-2.83643	0.430272047660236	-6.59219	4.33393611594818e-11	3.16274348500418e-10
STK33	35.2916036938042	-2.83223	0.346419037391866	-8.17573	2.94070693187027e-16	3.94332590942919e-15
ENTPD8	29.7861288032279	-2.82578	0.453220609198083	-6.2349	4.52073949970047e-10	2.86977340047065e-09
ROPN1	10.2416895222117	-2.82332	0.516813229917268	-5.46294	4.68322697864111e-08	2.25124174983022e-07
GALNTL6	15.5199179224572	-2.82164	0.335443253562635	-8.41167	4.04217031811666e-17	5.91577941947495e-16
CLU	9605.11648211097	-2.82036	0.300856669865111	-9.37444	6.95455147988654e-21	1.63053332756839e-19
DNALI1	108.647368924602	-2.81984	0.247624293889783	-11.3876	4.82267699834863e-30	2.95239242516552e-28
CTTNBP2	169.382502529286	-2.81592	0.339493473415814	-8.29447	1.0907434276655e-16	1.52484303212372e-15
HPSE2	17.6565586169891	-2.81561	0.400339569694944	-7.03306	2.02048648474584e-12	1.71888162210462e-11
MYO18B	760.954549646685	-2.81543	0.464985415560448	-6.05488	1.40518504275684e-09	8.30913238824617e-09
POPDC2	130.677683123828	-2.81125	0.272626938260214	-10.3117	6.23764366643971e-25	2.23422139203471e-23
SAMD5	265.717602644574	-2.81037	0.295779264073677	-9.50157	2.06743450046041e-21	5.18463862076638e-20
HAO2	5.01263120275919	-2.80977	0.365037744487535	-7.69721	1.39064171329218e-14	1.53150448060567e-13
SMPX	829.247788800174	-2.80566	0.599753612773386	-4.67802	2.89662633099625e-06	1.06731906094714e-05
RRAGD	1089.31612613492	-2.80397	0.225281366577009	-12.4465	1.46100757901685e-35	1.62911041534064e-33
AMELY	0.412800075224403	-2.80383	0.890241865313196	-3.14951	0.00163544101772565	0.00368850428425893
GLRB	64.9245068515447	-2.8033	0.286373923188263	-9.78896	1.25578073844512e-22	3.5970245524912e-21
DDIT4L	582.793884495209	-2.80049	0.45249017234932	-6.18906	6.05240275772779e-10	3.77177847174034e-09
DES	25946.1422335001	-2.79923	0.555639421083472	-5.03786	4.70759815713631e-07	1.95711132440378e-06
ENPP4	266.93599286821	-2.79271	0.281532927745956	-9.91967	3.41872884893943e-23	1.03128901009955e-21
C4orf19	121.666507367119	-2.79262	0.375835333300493	-7.43043	1.08244308054391e-13	1.06554946021172e-12
GRB14	99.5382400258975	-2.78842	0.335850114944545	-8.30257	1.01881345170483e-16	1.42962040380425e-15
ROPN1B	15.6084968273137	-2.78217	0.402762684012294	-6.90772	4.92521830077962e-12	4.01847188277459e-11
ADPRHL1	1020.73967430993	-2.77797	0.330286043029758	-8.4108	4.07223428834694e-17	5.95512606741633e-16
CTNND2	16.6672403586119	-2.77776	0.368488919469769	-7.53825	4.76324637923338e-14	4.91895779615099e-13
ODF4	2.76279252078418	-2.77596	0.379131776532625	-7.32189	2.44506842556265e-13	2.32033773131029e-12
DCX	8.65659295668231	-2.77507	0.377241618972202	-7.35622	1.89197944146149e-13	1.81291308833238e-12
PRKN	85.0397168887378	-2.77436	0.26094911490822	-10.6318	2.11993818755331e-26	9.25706341898278e-25
CRYAB	9763.01666805454	-2.77409	0.306942564820773	-9.03783	1.59817235112949e-19	3.16141105107801e-18
FAM240A	1.23034664408735	-2.77322	0.800814827216797	-3.463	0.000534196234988387	0.00132314678636518
ACACB	521.876134238438	-2.77171	0.225888981846482	-12.2702	1.30901337392683e-34	1.31837352332104e-32
SSTR1	8.59053092486659	-2.7716	0.372575183523189	-7.43904	1.01419948778194e-13	1.00311504776236e-12
C1orf127	19.413308858213	-2.76897	0.300256567399996	-9.22203	2.91531068793647e-20	6.29176441441405e-19
RHCG	32290.4292397675	-2.76629	0.39189059129522	-7.05883	1.67907121654461e-12	1.4488273191861e-11
KCNT1	37.7251906189015	-2.76327	0.343281197804663	-8.04957	8.30859811417982e-16	1.05307827112944e-14
PEG3	62.6379461252848	-2.76285	0.446306127577115	-6.19048	5.99803460455938e-10	3.74038556082593e-09
RSPH1	27.2427709773831	-2.75961	0.29832058279541	-9.25048	2.23484822257468e-20	4.86807113412691e-19
COBL	781.900858253417	-2.75888	0.312104922758694	-8.83958	9.60811675527001e-19	1.7390227166809e-17
VSIG8	79.7321456164331	-2.75857	0.508592515239856	-5.42393	5.83025740489486e-08	2.76782088104144e-07
KCNJ11	146.046348780806	-2.75761	0.345689435309685	-7.97712	1.49790407549753e-15	1.84606822672995e-14
KCTD8	3.84657849293209	-2.75572	0.46541257681255	-5.92103	3.19931852652342e-09	1.81120682856945e-08
LGI1	7.58218226881823	-2.75451	0.399043327257074	-6.90278	5.09939837529258e-12	4.14834962647853e-11
AARD	19.3670556940444	-2.75389	0.463715425340904	-5.93875	2.87206814924841e-09	1.63235596601549e-08
ACOX2	93.0097841966218	-2.75182	0.21117828346804	-13.0308	8.17657467079919e-39	1.27643144423401e-36
GPIHBP1	47.7909402124358	-2.75034	0.307636999769001	-8.94022	3.88410827355517e-19	7.37941179396644e-18
CEACAM7	487.635692375576	-2.74575	0.529870870608212	-5.18193	2.19604591871129e-07	9.55376874018083e-07
STMND1	3.58272121032287	-2.7433	0.416298997600156	-6.58972	4.40643480068365e-11	3.21189661950221e-10
ALOX12	495.228254177932	-2.74276	0.333181889530419	-8.23202	1.84086879592857e-16	2.52267704126773e-15
KRTAP19-3	0.449406770774293	-2.742	0.987888666394562	-2.77561	0.00550980020744707	0.0111343136230966
KLHL34	21.5866431387617	-2.7417	0.437433836056141	-6.26769	3.6645057761312e-10	2.36959567498329e-09
CHDH	166.916216108975	-2.74051	0.332218691678863	-8.24911	1.59575121122536e-16	2.19964734656989e-15
CFAP46	46.7297601475009	-2.73895	0.327119932525011	-8.37292	5.62069220739756e-17	8.13697272961194e-16
HPGD	852.678981744079	-2.73489	0.327656542547579	-8.34681	7.01336387905063e-17	1.00752565602957e-15
MAB21L4	1817.02637144456	-2.73129	0.324559664706488	-8.41536	3.91683183657139e-17	5.74581133864463e-16
RBM24	346.149657172531	-2.72776	0.408452473528632	-6.67829	2.41743957143934e-11	1.82899416364189e-10
SPTB	1317.56537935041	-2.72398	0.40171556800857	-6.78086	1.19466220788758e-11	9.3287232765144e-11
TACR1	52.8171280675736	-2.72329	0.343978548080477	-7.91703	2.43248709668931e-15	2.92101158860774e-14
ARPP21	297.289156372601	-2.72132	0.618274968973141	-4.40147	1.07518957246758e-05	3.60055885967736e-05
RNF150	443.648008356013	-2.71947	0.33051095281499	-8.22808	1.90234959135166e-16	2.59932274943768e-15
PPP1R27	470.101476232975	-2.71453	0.497224787503861	-5.45937	4.77824714025761e-08	2.29574002765955e-07
TREH	9.48461956100631	-2.71359	0.371317682355492	-7.30799	2.71164758665259e-13	2.55262785129462e-12
EMP1	26450.9793619239	-2.70863	0.202728944818715	-13.3608	1.02397272475167e-40	2.23047454102012e-38
CAMK2A	256.64989337226	-2.70787	0.33938786458842	-7.97868	1.47907749912811e-15	1.82406575320388e-14
PGM5	221.001540991265	-2.70625	0.302633281476239	-8.94234	3.81003153204412e-19	7.25338624896163e-18
TMEM178A	33.6680516327972	-2.70584	0.356063547003109	-7.59932	2.97698646237225e-14	3.15786451866474e-13
CALHM4	0.787406533888278	-2.70301	0.596901336179287	-4.52841	5.94304733799028e-06	2.08446181955761e-05
CLDN11	89.1208834879725	-2.70291	0.274197720151888	-9.85753	6.35954734941029e-23	1.86437246473401e-21
SCN2B	83.2716972146683	-2.70157	0.312153763306463	-8.65462	4.94547813863074e-18	8.22767690683567e-17
KRTAP1-3	0.328875664795758	-2.69478	0.968175711384622	-2.78336	0.0053798599240556	0.0108975903933103
GPX3	5749.93006011389	-2.68856	0.274075850248657	-9.80953	1.02442474665145e-22	2.94785695530287e-21
CAPSL	8.90153631864255	-2.68784	0.496554440539893	-5.41299	6.19812202082548e-08	2.92688227416495e-07
TBX15	488.807038482749	-2.6875	0.308649671342659	-8.7073	3.1120315796256e-18	5.28058764321797e-17
HSD11B2	636.419803889643	-2.68729	0.218312646038962	-12.3093	8.06735662809569e-35	8.34949125492357e-33
DNASE2B	11.2079477771577	-2.68711	0.535174189404287	-5.02101	5.14010681561518e-07	2.12419194742818e-06
TMEM252	2.60107382757491	-2.68658	0.406675453736135	-6.60619	3.94327714063542e-11	2.88552385451263e-10
AC009879.3	2.54252958024115	-2.68052	0.385977352233762	-6.94475	3.79122679467969e-12	3.14113452210237e-11
ATP6V1G3	0.294848018345857	-2.67964	1.0761248640843	-2.49008	0.0127714951687679	0.0237090891880417
KRTAP9-9	0.291523639572626	-2.6769	1.19280958054968	-2.24419	0.0248199553396214	0.0431150058769592
ACSM3	61.5859428147941	-2.6765	0.223701605969385	-11.9646	5.44707298059716e-33	4.51504505068702e-31
KLHDC8A	98.2698354443516	-2.67594	0.364799163698771	-7.33537	2.21102638996757e-13	2.1057019503438e-12
TNNI1	7741.7845928091	-2.67286	0.448675246151075	-5.95722	2.56568534004823e-09	1.46846878934077e-08
DTNA	386.013236262725	-2.67052	0.327962391810865	-8.14275	3.86387402273325e-16	5.12620057137832e-15
HSPB7	3048.36591198908	-2.66956	0.501309739094662	-5.32517	1.00860184088745e-07	4.622984655088e-07
MLPH	487.069928614825	-2.66655	0.315679287653738	-8.44701	2.98856813593968e-17	4.4538462124549e-16
BCL2L15	32.8732182242898	-2.66646	0.309652863989635	-8.61111	7.2353768122515e-18	1.17656522416586e-16
ASB14	36.4026953569798	-2.66613	0.233406842608597	-11.4227	3.22243912489166e-30	1.99887258697336e-28
LPL	560.135795778138	-2.66595	0.296552655544825	-8.98981	2.47669209797953e-19	4.80786249445083e-18
SEMA3E	33.820140563744	-2.66545	0.361907727839505	-7.36501	1.77131307202984e-13	1.70164142453e-12
RIMS1	9.77919707262876	-2.66509	0.408430689998077	-6.52519	6.7917407945114e-11	4.8339544188291e-10
PTPRT	45.7481739563953	-2.66454	0.50702034010955	-5.25529	1.47790325214064e-07	6.60753260676624e-07
TLX1	109.350700892798	-2.66313	0.629742445977815	-4.22891	2.34821063968749e-05	7.42806989416848e-05
KRT71	9.49767318355794	-2.65982	0.379958912641512	-7.00027	2.55465979192379e-12	2.14973401655273e-11
C1QTNF9	3.26062676336776	-2.65979	0.528900903054799	-5.02889	4.93319603171083e-07	2.044095581996e-06
CHRNA10	50.5636563797148	-2.65777	0.222812078719209	-11.9283	8.42931044105984e-33	6.80630484880922e-31
SLC8A3	64.4698637675956	-2.65342	0.404003994500482	-6.5678	5.10652226856967e-11	3.68389063401804e-10
SLC7A10	5.55426362298132	-2.65287	0.435420485917596	-6.09266	1.11048496450583e-09	6.65686874882807e-09
LRRTM3	1.24533488233869	-2.65095	0.575741813230778	-4.60441	4.1362714388081e-06	1.4840983118788e-05
HOPX	7189.39174375821	-2.65024	0.301401631957303	-8.79305	1.45558316552176e-18	2.56755550279841e-17
ZMYND12	22.353727600967	-2.64943	0.228254421692801	-11.6073	3.78205469127284e-31	2.52132492995068e-29
CDNF	50.1623322881196	-2.64923	0.197594766149795	-13.4074	5.47138885264121e-41	1.2811940922066e-38
ACSS3	95.0919937715108	-2.64813	0.257238599653847	-10.2944	7.46491381845642e-25	2.65351481140691e-23
CYP2B6	4.79974912451842	-2.64805	0.582601848446021	-4.54521	5.48815005441335e-06	1.93614905780274e-05
FAM189A2	257.882016856304	-2.648	0.310755684065396	-8.52117	1.57950304548876e-17	2.4453578967885e-16
SYNM	1766.69553473085	-2.64778	0.268883123786235	-9.84734	7.0378861583604e-23	2.05359379134837e-21
EGF	160.881605928065	-2.64677	0.327693768418532	-8.07697	6.63978169972192e-16	8.54866189559386e-15
SRD5A2	7.50692885524723	-2.64641	0.328185778385422	-8.06376	7.39839928335361e-16	9.46681788081032e-15
AC007906.2	169.273160243846	-2.64525	0.302411386946551	-8.74719	2.18722313739536e-18	3.79030999378605e-17
KCNA4	1.84654434704149	-2.6383	0.503582970273985	-5.23906	1.6139689060967e-07	7.16966552475917e-07
CLDN8	167.551473546732	-2.6381	0.557672568602076	-4.73056	2.23899662499201e-06	8.38209679602111e-06
BEST3	199.856200385616	-2.63563	0.480082331521795	-5.48996	4.02027809156904e-08	1.95057937035387e-07
AGR2	1699.5822914532	-2.63268	0.379626853254401	-6.93493	4.06435734014636e-12	3.35407956180448e-11
CYP21A2	3.89168682257732	-2.63139	0.396522806214789	-6.63618	3.21927411239014e-11	2.3761490129001e-10
OMG	16.9580013044682	-2.62992	0.240175969870119	-10.95	6.64614196042189e-28	3.34683272431676e-26
PIRT	3.72822894147655	-2.62966	0.611021316794368	-4.30372	1.67955916595185e-05	5.45100170751491e-05
DPT	282.86419629656	-2.62894	0.308357839050448	-8.52562	1.51992637515515e-17	2.35701827696867e-16
UPK1A	94.0541543676477	-2.62539	0.494771159085614	-5.30626	1.11896379017205e-07	5.10261652417063e-07
SLC46A2	8.55342395537492	-2.61841	0.300249299193871	-8.7208	2.76240879382479e-18	4.72019467826909e-17
TMPRSS2	628.834679253554	-2.61807	0.429034105988551	-6.10225	1.045838954112e-09	6.29553378129182e-09
ABHD1	16.2368384363975	-2.61611	0.256352815915152	-10.2051	1.8811116550552e-24	6.43044975075714e-23
ITGB1BP2	81.6641127613964	-2.61577	0.293447982831496	-8.91392	4.9260060495022e-19	9.2186684640684e-18
FLNC	8619.79659171218	-2.61469	0.385254581661505	-6.78691	1.14560843090043e-11	8.9643620451369e-11
SHISA3	4.8515691247131	-2.61346	0.427985134615711	-6.10643	1.018828258097e-09	6.14280970676896e-09
HLF	525.519571665983	-2.61107	0.331253684194292	-7.88239	3.21172776063639e-15	3.80311606447544e-14
SLURP1	3897.28759411691	-2.6055	0.467748841029922	-5.57029	2.54311301818972e-08	1.2670248981316e-07
NME9	14.3242250279286	-2.60284	0.228242820348211	-11.4038	4.00190159057187e-30	2.46604021369023e-28
HCAR1	34.2312145876834	-2.60067	0.440026077577362	-5.91026	3.41568648428905e-09	1.92555085495597e-08
TLCD3B	41.0788110081538	-2.60066	0.403836066903142	-6.4399	1.19550751037216e-10	8.20947294420884e-10
GJC3	9.18604908599994	-2.59949	0.375564992017274	-6.92154	4.46748906468608e-12	3.6673739109888e-11
BPIFB3	1.7443677893912	-2.59668	0.762537800443909	-3.40531	0.00066088013676488	0.00160594987702899
PSCA	964.457853461899	-2.58989	0.406472612103756	-6.37163	1.87024296508637e-10	1.25664495928848e-09
HCN1	4.02842970783772	-2.58781	0.599124838760911	-4.31931	1.56515772418346e-05	5.11070239622254e-05
EXOC1L	0.438734262162741	-2.58729	0.863725651228879	-2.9955	0.00273996505434976	0.00590109971983606
TSPAN12	191.055257511326	-2.58691	0.232777568574685	-11.1132	1.081997954826e-28	5.89217083946379e-27
CFD	1049.09799653555	-2.58569	0.242877578868736	-10.6461	1.81900083345805e-26	7.98017391409125e-25
CMA1	29.1903938669625	-2.58554	0.391275215227409	-6.60798	3.89589098873838e-11	2.85642762786834e-10
ART4	6.97876031043748	-2.5837	0.355665889278478	-7.2644	3.74690701490266e-13	3.48514444439779e-12
LRRN4CL	102.020730177811	-2.57866	0.256962614739172	-10.0352	1.06792559882702e-23	3.39075427844519e-22
CLDN17	272.735363137259	-2.57854	0.530326209572874	-4.86218	1.1610010417583e-06	4.55286424853635e-06
C2orf50	13.0738537031326	-2.5758	0.26682149181318	-9.65364	4.7439558369301e-22	1.28422723545103e-20
TMEM182	482.040382094804	-2.57548	0.227790960570577	-11.3063	1.22090592219287e-29	7.26070813982191e-28
ITM2A	578.961227286696	-2.57447	0.224122907583616	-11.4869	1.5358368403053e-30	9.71987551670241e-29
TJP3	469.202726570113	-2.5709	0.339643319575915	-7.56942	3.74888198579364e-14	3.91896240177858e-13
FRMPD1	48.6142481356754	-2.56964	0.332120012780862	-7.73709	1.01720875385938e-14	1.13560021370965e-13
LDHD	412.373308412275	-2.56894	0.235647848939513	-10.9016	1.13234451805961e-27	5.611695729315e-26
GFRA1	297.268	-2.56663	0.335677915929527	-7.64611	2.07146849948732e-14	2.22504698399633e-13
ENPP5	120.57589799755	-2.56391	0.386722795135727	-6.62984	3.36043899418295e-11	2.47643995586267e-10
SLC6A4	73.5238645199573	-2.5634	0.389647317044493	-6.57877	4.7434232063441e-11	3.43613870550827e-10
TOGARAM2	68.6377037051121	-2.56308	0.275306798451213	-9.30992	1.27926602777919e-20	2.87688961565278e-19
ADGRB3	17.997413547226	-2.56264	0.28715389381111	-8.92428	4.48593771583617e-19	8.46274634750846e-18
LRRC18	1.69833494715103	-2.56158	0.435631471288334	-5.88014	4.09911615764086e-09	2.28130549557594e-08
MMRN1	277.470622862461	-2.56034	0.341350510707461	-7.50061	6.35212199797014e-14	6.46708159717253e-13
PCDHAC2	6.33896872126646	-2.55899	0.352391926871639	-7.26178	3.82023473627564e-13	3.5498242715601e-12
CRAT	1907.57237280692	-2.55887	0.245151311643983	-10.4379	1.66397688942331e-25	6.48051539907834e-24
CILP	403.486273295233	-2.55624	0.415900687227958	-6.14627	7.93285151633248e-10	4.84848637701326e-09
TFF3	1045.00852311001	-2.55575	0.540610782388071	-4.72752	2.27279797353977e-06	8.49487718242627e-06
PGPEP1L	16.8226166894728	-2.55336	0.432227297187138	-5.90744	3.47462517080452e-09	1.95465925899943e-08
SORCS1	24.1078388262649	-2.54981	0.362678091878529	-7.03051	2.05779248668048e-12	1.74823703641658e-11
CLCN1	63.3280430125014	-2.54918	0.298939348444391	-8.52741	1.49657774676526e-17	2.32465928110726e-16
RIMS4	26.7467642391702	-2.5454	0.507549504439109	-5.01508	5.30113473563656e-07	2.1849539494539e-06
ADHFE1	37.5682377001454	-2.54518	0.256785732861657	-9.91169	3.70318799766357e-23	1.11172789679858e-21
SVOPL	22.660532858158	-2.54441	0.353032104542487	-7.20732	5.70649113914887e-13	5.17924895880212e-12
TRPM1	9.88829022104544	-2.54399	0.414642966039208	-6.13537	8.49632290054213e-10	5.17598754132864e-09
F10	51.9858541026406	-2.53708	0.251748879404187	-10.0778	6.92399170536671e-24	2.22482224042255e-22
KIAA0408	0.817569263932329	-2.53398	0.507726659208641	-4.99083	6.0120254935356e-07	2.45420077512317e-06
MYZAP	97.518496543691	-2.53024	0.261686120372574	-9.66898	4.08423653344896e-22	1.1136827217045e-20
PAX9	1641.46796832032	-2.52902	0.262267798033789	-9.64289	5.26838730960941e-22	1.41799855561657e-20
SMIM5	289.324403861436	-2.52673	0.292361543273253	-8.64248	5.50081721012898e-18	9.08016615069439e-17
RALYL	1.55888097305375	-2.52637	0.525629274285762	-4.80637	1.53693988465144e-06	5.89385769891003e-06
ASB16	58.1581066565263	-2.52631	0.258283706468699	-9.78115	1.35660823080311e-22	3.8622100285159e-21
AL049839.2	4.2152939129167	-2.52448	0.47598920716001	-5.30366	1.13505197598813e-07	5.16717586055545e-07
SCNN1B	1099.43274800383	-2.52364	0.339404151521106	-7.43551	1.04163665781735e-13	1.02753973201119e-12
GLP1R	22.7261890174457	-2.52298	0.272670236202485	-9.25287	2.18549256295283e-20	4.771658762447e-19
PHYH	846.058240926644	-2.52129	0.192106742492991	-13.1244	2.38516310543897e-39	3.98939825483823e-37
RNF157	77.8258578382208	-2.52076	0.250659394844538	-10.0565	8.5986596569378e-24	2.7443273385122e-22
MYH4	5.58293594989952	-2.51937	0.460791339473301	-5.46749	4.56454283473941e-08	2.19700875958822e-07
TCEAL5	6.02425161866549	-2.51913	0.434073710078109	-5.80347	6.49570996102858e-09	3.52809900550735e-08
KIT	410.112541316808	-2.51738	0.260005112076632	-9.68204	3.59487304824075e-22	9.90334659010204e-21
LRFN2	11.6510871277222	-2.51601	0.343774647576024	-7.31878	2.50244386956071e-13	2.36639480103386e-12
TGFBR3	710.600158249584	-2.51429	0.239803633123962	-10.4848	1.01494410821968e-25	4.05393347106167e-24
CYP2A13	2.26146418245567	-2.5127	0.755218089975532	-3.32712	0.000877479447055662	0.00208311018650281
PDE4C	1.04672550766474	-2.51254	0.479422268793347	-5.24076	1.59916928805547e-07	7.1140437599485e-07
FILIP1	181.657762452383	-2.50831	0.298634596193549	-8.39928	4.49240622506549e-17	6.5440315563104e-16
KLB	25.0181710004027	-2.50614	0.251721286746866	-9.95599	2.37439185194484e-23	7.22069522118225e-22
TRIM72	637.217781209196	-2.50334	0.453560609408342	-5.51931	3.40337793797784e-08	1.66593882707444e-07
PDE4DIP	4030.12122499161	-2.50287	0.234710271453255	-10.6636	1.50584853351038e-26	6.68461151143364e-25
PKNOX2	148.253472170848	-2.50095	0.315373666550063	-7.93013	2.18918733458535e-15	2.64580944121208e-14
MT1M	172.432524651784	-2.49936	0.301944275117465	-8.27756	1.25726889208004e-16	1.74462356706188e-15
RARRES1	836.608943896367	-2.49779	0.334714282059085	-7.46246	8.49237187986254e-14	8.51191024213296e-13
TSPAN19	3.13643294934492	-2.49709	0.562188570932799	-4.44174	8.92356701261597e-06	3.02890343988648e-05
NKAPL	16.1982135931948	-2.49697	0.269456787463349	-9.26668	1.9202451175751e-20	4.21711040885513e-19
PPARG	173.118190805985	-2.49624	0.292814454994228	-8.52497	1.5284334923543e-17	2.36825017471241e-16
SRPK3	262.998069230552	-2.49462	0.361394082606528	-6.90277	5.09990348037157e-12	4.14834962647853e-11
TMEM100	37.1085206254445	-2.49442	0.309818109126342	-8.05125	8.19525151596092e-16	1.04223792700948e-14
SEMA6C	782.371813471363	-2.49283	0.270914613764059	-9.20153	3.52877707335357e-20	7.53758049203334e-19
ACER1	162.03295909559	-2.4922	0.457139151960298	-5.45174	4.98798900759451e-08	2.39038112251901e-07
FAM149A	95.0151852340832	-2.49207	0.258585893914153	-9.63731	5.56248874705356e-22	1.49500863269088e-20
SCARA5	367.198761411076	-2.49166	0.323994812150402	-7.69043	1.46637916551892e-14	1.6064140881676e-13
RPS6KA6	57.5356641933842	-2.48976	0.434378253363344	-5.73177	9.93861863265911e-09	5.24451106607333e-08
CYP3A5	393.429063143514	-2.48896	0.179520123300374	-13.8645	1.03913769378839e-43	3.29935024029455e-41
ECT2L	12.6276437765279	-2.4873	0.218630630674687	-11.3767	5.46049278769654e-30	3.33196779778239e-28
REN	9.3368935768751	-2.48633	0.421240879957899	-5.9024	3.58246390838397e-09	2.01109668551864e-08
ZSCAN1	2.23935000651448	-2.48633	0.35026725666974	-7.09837	1.26237242852764e-12	1.10144493263196e-11
SLCO5A1	183.440550857486	-2.48318	0.33034304514755	-7.51696	5.60641657493037e-14	5.74849489316752e-13
CDH19	48.9084406846635	-2.47953	0.43076653034886	-5.75609	8.60834400127452e-09	4.58394543127929e-08
CAP2	960.747596628291	-2.47315	0.236523511833186	-10.4562	1.37191177729152e-25	5.39916456386598e-24
CACNG1	229.413987422816	-2.47302	0.561131160684575	-4.4072	1.04716205154734e-05	3.51865232495717e-05
SOWAHA	27.6581052810264	-2.47163	0.364495133417455	-6.78096	1.19382690673192e-11	9.32608817506632e-11
NOS1	549.022487671137	-2.47147	0.38087348856613	-6.48894	8.64399909867129e-11	6.08980951919554e-10
RAB9B	37.3697526297971	-2.46882	0.279383936817502	-8.83665	9.86282559289645e-19	1.78168092412468e-17
VIT	173.126229778659	-2.46583	0.342618769895153	-7.19701	6.15468993468696e-13	5.56178516866815e-12
PRSS33	3.52047561728539	-2.46421	0.558308098433208	-4.41371	1.0161308214948e-05	3.42174702122272e-05
BMP5	20.5414006850538	-2.46134	0.403000028759086	-6.10754	1.01180839523657e-09	6.10638101416453e-09
INMT	133.585285614061	-2.46127	0.248507187452049	-9.90422	3.99064960993898e-23	1.19039552775457e-21
BRINP1	43.2562117227034	-2.45561	0.349355653049672	-7.02896	2.08071379475034e-12	1.76530849262039e-11
LBX1	21.8107575968088	-2.45136	0.506686999290491	-4.83802	1.31140900842302e-06	5.0978678055174e-06
PCDHA11	4.36021870981518	-2.4491	0.635755839835454	-3.85226	0.000117032142463481	0.000326341638101875
AL845331.1	0.681191888278301	-2.44712	0.54298524024752	-4.5068	6.58140642047356e-06	2.28652608447202e-05
GBP6	10966.7160443316	-2.44708	0.283753944907826	-8.62394	6.46880353198068e-18	1.05834145471261e-16
ANKRD2	219.055744459018	-2.44702	0.377190197772433	-6.4875	8.72731831774485e-11	6.14157979137169e-10
CRTAC1	188.279684245224	-2.4445	0.373286289843843	-6.54858	5.80868427414371e-11	4.16274225353994e-10
ATP13A5	94.6567289380049	-2.44235	0.521864576105106	-4.68005	2.86798346407506e-06	1.05759713056138e-05
SPRR2F	3256.90276649222	-2.44047	0.485312512525883	-5.02865	4.93951379203029e-07	2.04580835432464e-06
VSIG10L2	2.97420736526563	-2.43813	0.46501736540054	-5.24308	1.57913799225724e-07	7.02994106676684e-07
KLHL32	6.74277144350727	-2.43624	0.28880337794673	-8.43564	3.2938215291822e-17	4.85851643355671e-16
ZDHHC22	3.59219461269796	-2.43341	0.432701097549698	-5.62376	1.86845461309911e-08	9.49071590758831e-08
TMEM233	59.8705082817533	-2.43333	0.297541245071671	-8.17811	2.88323435259152e-16	3.87457884699405e-15
ADSS1	864.954873782768	-2.43304	0.245096369799922	-9.92687	3.18085981892202e-23	9.61081403030101e-22
CLCN4	244.671697142234	-2.43078	0.272989018701979	-8.90432	5.37125881516711e-19	1.00119195407488e-17
PRSS27	2649.29680029218	-2.43062	0.350343583835618	-6.93781	3.98234487141476e-12	3.28929746367781e-11
ZNF728	1.9861682933667	-2.42793	0.439942276098916	-5.51875	3.41412977562203e-08	1.67076523215067e-07
CCDC85A	10.0150074803911	-2.42652	0.315933278575445	-7.68047	1.58507347847133e-14	1.72645604397244e-13
TMEM61	17.6525364284939	-2.42622	0.278281281862558	-8.71858	2.81713862033379e-18	4.80195248177551e-17
KLHL14	9.48495822300183	-2.4245	0.324444089180921	-7.47278	7.85157761282521e-14	7.9119743636931e-13
DPF3	86.5983115266064	-2.41974	0.249242921717529	-9.70837	2.77729556260639e-22	7.68494501836122e-21
PCARE	23.505450472149	-2.41421	0.326103806576499	-7.40319	1.32955017733936e-13	1.29518790806543e-12
PLA2G2A	1237.19984856251	-2.41203	0.526739774155985	-4.57917	4.66830244551133e-06	1.66320482525226e-05
AGFG2	1145.19448930823	-2.41187	0.142953435102628	-16.8717	7.26724428270752e-64	1.51263652386622e-60
TMEM200C	47.0889589536278	-2.41136	0.355186810150568	-6.78898	1.12925635234965e-11	8.85119633831213e-11
NR1H4	1.26042473846573	-2.4082	0.493199579252912	-4.88282	1.04581341445573e-06	4.12794409881988e-06
GCNT3	625.784501984426	-2.40771	0.345666635055975	-6.96542	3.27431477595818e-12	2.72733386829811e-11
RSPH4A	16.7165056552498	-2.40539	0.250650066381035	-9.59663	8.26048455931999e-22	2.18256216149142e-20
ALPK3	1199.85770751178	-2.40514	0.311105260461483	-7.73097	1.06733860471584e-14	1.18943807746233e-13
GNMT	17.1422676189986	-2.40256	0.228131640582867	-10.5315	6.18702521787947e-26	2.5698790112314e-24
MLXIPL	103.857571007701	-2.40088	0.418243246136996	-5.74039	9.44603259330221e-09	5.00431359078989e-08
C9orf24	16.906456882862	-2.39715	0.298027688547935	-8.04339	8.73862130868746e-16	1.10459239524725e-14
MPZ	108.44961664501	-2.39643	0.281878440304223	-8.50165	1.86921198257019e-17	2.85844474036631e-16
AOX1	265.847755701133	-2.3939	0.268379554556047	-8.91984	4.66981108034183e-19	8.78308945462285e-18
CYP1A1	37.0648138700217	-2.3925	0.586145246844617	-4.08176	4.46967630473607e-05	0.000134290444246657
PDLIM3	3259.33356336382	-2.39188	0.379291433420705	-6.30618	2.86003042476808e-10	1.87266515019855e-09
GJD4	1.34823281094118	-2.39183	0.394620635117295	-6.06109	1.35203532925323e-09	8.01762514178562e-09
RCAN2	627.449899484887	-2.39123	0.250186728859352	-9.55779	1.2029452050572e-21	3.09969360747408e-20
RSPO3	72.3534079616359	-2.38672	0.294701921561333	-8.09875	5.55255869594084e-16	7.24345975285931e-15
SCN1B	613.870850838411	-2.38648	0.29290313124554	-8.14769	3.70931335134017e-16	4.93512549791586e-15
PIP5K1B	89.9244589632227	-2.38518	0.280543729956352	-8.50199	1.86360751139811e-17	2.8545347106313e-16
SLC26A9	505.829723140656	-2.38507	0.37208627514972	-6.41	1.45521768800976e-10	9.91294289072251e-10
ART5	20.1351122634567	-2.38394	0.369350161965963	-6.45441	1.08642625486906e-10	7.52385324675125e-10
GLYATL1	11.8886422381504	-2.3832	0.382362977760356	-6.23282	4.5812327169442e-10	2.9042379860073e-09
MYOM3	1820.85620002464	-2.38255	0.333654398049163	-7.14079	9.27988314674915e-13	8.21938775357219e-12
JPH2	859.370778198526	-2.38247	0.325433429408268	-7.3209	2.46314177247075e-13	2.33158336653332e-12
KHDRBS2	1.37407043838893	-2.38152	0.416609053096158	-5.71645	1.08772424854187e-08	5.69489612854525e-08
IL19	68.8972200970862	-2.37998	0.35386489691769	-6.72567	1.74786364266483e-11	1.34522307387182e-10
PNPLA7	195.97249108535	-2.37836	0.200695734587033	-11.8506	2.13759099322872e-32	1.647880332352e-30
CAVIN4	701.777411531565	-2.37739	0.405556450039218	-5.86204	4.57224315782462e-09	2.53183065549892e-08
ENO4	4.69370117862441	-2.37716	0.262835791473691	-9.04426	1.50676589535704e-19	2.99006838111477e-18
CYP4F12	256.458649760966	-2.37614	0.3833905366565	-6.1977	5.72957591555373e-10	3.58535421502011e-09
CCDC197	2.67748559491316	-2.37252	0.457681058530491	-5.18378	2.17432810804664e-07	9.46588158216077e-07
GADD45G	291.590688538515	-2.36895	0.252547769869645	-9.38021	6.58430416823646e-21	1.55540693548012e-19
RPRML	0.672678785550944	-2.36847	0.683883646630236	-3.46327	0.000533656298812143	0.00132200257149535
ADGRG2	58.3025377662955	-2.36779	0.323402488056902	-7.32148	2.45246953260271e-13	2.32500565557928e-12
KCNIP2	37.7576553328028	-2.36621	0.230151696628544	-10.2811	8.5749898922898e-25	3.03658384975926e-23
RBM20	87.4118476717479	-2.36599	0.297964909419324	-7.94049	2.01380970777084e-15	2.44172797771334e-14
SEZ6L	26.3389631800499	-2.3646	0.407402301408393	-5.80408	6.47197842038184e-09	3.51724896283763e-08
JCHAIN	4507.53653266837	-2.36424	0.398477293050861	-5.9332	2.97093553770126e-09	1.68599016745707e-08
C4B	184.339486232667	-2.36315	0.323895090734004	-7.29602	2.96400436499343e-13	2.78179828504117e-12
TDGF1	2.56839527057079	-2.36313	0.466507818875603	-5.06557	4.07189703077172e-07	1.70608022986908e-06
CLVS1	16.879989991592	-2.36197	0.292583241294445	-8.07283	6.86889909889651e-16	8.81336211093345e-15
SERPINB11	345.230840887941	-2.3598	0.514528384340591	-4.58634	4.51087064706064e-06	1.61131585806642e-05
ADCY2	307.359349750952	-2.3589	0.391608529841335	-6.02361	1.70564003530932e-09	1.00036802697087e-08
COQ10A	285.447360188022	-2.35469	0.171916569792492	-13.6967	1.06250364480623e-42	3.01573951184168e-40
AGTR2	1.32603815952259	-2.35386	0.640905939215951	-3.67271	0.000239995660309363	0.000633752284264913
LRRC4C	17.0457733299336	-2.35146	0.34495143825472	-6.81678	9.31058986053312e-12	7.34689468649398e-11
CCDC63	4.15418666213982	-2.35083	0.394042954576267	-5.96593	2.4324149342821e-09	1.39774321975173e-08
CCDC178	3.30581914664248	-2.34974	0.348218304579491	-6.7479	1.5000394619518e-11	1.16068728792825e-10
FAXDC2	398.758946075766	-2.34737	0.226706249123789	-10.3542	4.00391395995555e-25	1.47069255317348e-23
VIPR2	19.3911236637092	-2.346	0.358459634863326	-6.54468	5.96247268026798e-11	4.2647957510294e-10
CEACAM1	1338.86077640204	-2.34387	0.264278279836925	-8.86894	7.38431609121731e-19	1.3495648130417e-17
SLC30A2	22.7500496768134	-2.34075	0.384775986748449	-6.08341	1.17654454127009e-09	7.02812783533566e-09
ANK1	745.673118797795	-2.3407	0.310850947961112	-7.52999	5.07450802291766e-14	5.22025034559673e-13
ACHE	419.199919476299	-2.33962	0.340642781044126	-6.86824	6.50005435509541e-12	5.22150592770164e-11
ACTG2	600.046118828645	-2.33663	0.329913940957066	-7.08255	1.41524371669236e-12	1.22853385286367e-11
ADAMTS19	3.07187916459505	-2.33647	0.578061040774495	-4.0419	5.30190903027991e-05	0.000156979076757126
MYH13	11.0592405643284	-2.33492	0.315526993464825	-7.40005	1.36133833126199e-13	1.3240888348666e-12
RNF180	77.0135811866728	-2.33333	0.227258631279659	-10.2673	9.89423662046044e-25	3.4859485524479e-23
AC005041.1	4.66873478255827	-2.33013	0.327515246911863	-7.11458	1.12256614120884e-12	9.85889897949611e-12
APOF	1.62979555805802	-2.32975	0.39881185878861	-5.84174	5.16591433487545e-09	2.84041893851546e-08
SPAG11B	0.333688893578285	-2.32904	0.893117926600499	-2.60776	0.00911358756532045	0.0175570583978967
CDO1	61.0970601393009	-2.32893	0.36042753958499	-6.46158	1.03612736031344e-10	7.21284795271337e-10
UGT2A1	1.86908516345496	-2.32711	0.650320929838736	-3.57841	0.000345695307442026	0.000887110985522119
MAOB	664.452704416515	-2.32424	0.340936438957543	-6.81723	9.28136691403009e-12	7.32692146652025e-11
IGSF10	173.262737214912	-2.3234	0.391151722052289	-5.93988	2.8522735400832e-09	1.6225824544907e-08
DMD	1181.65643038155	-2.32233	0.259197511642267	-8.9597	3.25565052949143e-19	6.23600218496554e-18
GMPR	385.945873528111	-2.32196	0.250419594746186	-9.27228	1.82210067071016e-20	4.02516649344498e-19
PTX3	200.485167051053	-2.3187	0.362673172393524	-6.39335	1.62285885787783e-10	1.09750956623196e-09
SPINK7	2420.82235165746	-2.31766	0.53697936540703	-4.3161	1.58808760142263e-05	5.17736587443055e-05
PFKM	4264.61789261178	-2.31697	0.170768532888083	-13.5679	6.20880005882864e-42	1.6154090486394e-39
PLA2G2E	1.04370369208789	-2.31643	0.789301909956496	-2.93478	0.00333782240151804	0.00706524599408334
CLDN3	323.138573317796	-2.31494	0.628851659257834	-3.68122	0.000232123357395438	0.000614436463768367
SERPINA3	39.1120156063293	-2.31361	0.428505066447487	-5.39925	6.69199262416591e-08	3.14503506845208e-07
GAPDHS	0.897635418261101	-2.31279	0.472889073212149	-4.89076	1.00448312505486e-06	3.98158746966836e-06
GP9	0.625613195282437	-2.31186	0.517225035321454	-4.46974	7.83154578380493e-06	2.68156364774297e-05
SCEL	4722.78509390194	-2.31115	0.339090210848749	-6.81574	9.37784845741252e-12	7.39685200642984e-11
CCL23	14.2851956202119	-2.30933	0.291215536768506	-7.92997	2.19194399744682e-15	2.64743306925669e-14
SPATA18	319.338048844507	-2.30414	0.209811436868798	-10.982	4.66600629839717e-28	2.38820480841186e-26
WNK4	44.0570558734719	-2.30372	0.30032988280591	-7.67064	1.7114014969053e-14	1.85638009505078e-13
RSPO1	32.7746835272139	-2.2994	0.345436764036858	-6.65649	2.80442096562684e-11	2.09220302465502e-10
HID1	506.070600605488	-2.29852	0.25245853326829	-9.10455	8.66237778116989e-20	1.77346801065197e-18
AL590560.2	95.1194806463199	-2.29839	0.458190384260107	-5.01623	5.26958844843688e-07	2.17290777910121e-06
ALDH1A1	2295.28997711794	-2.29431	0.383998639840838	-5.97478	2.30398839397852e-09	1.32965540925445e-08
ALKAL1	2.08212705054354	-2.29426	0.694950341576581	-3.30132	0.00096229954417024	0.0022703724635946
JSRP1	290.70696482733	-2.29362	0.36710300475001	-6.2479	4.16020144757779e-10	2.65711059384503e-09
METTL7A	1613.73696640639	-2.29308	0.243323499983618	-9.42401	4.34177656438024e-21	1.04677606667355e-19
CRHR2	11.8020103166884	-2.29272	0.302039626082575	-7.5908	3.17930744912188e-14	3.36485686126554e-13
LIMCH1	2129.04488992588	-2.29055	0.274418030836193	-8.34695	7.0047226852486e-17	1.00705656226218e-15
HGD	7.42130732478454	-2.28698	0.335587790665475	-6.81486	9.43566869823598e-12	7.43619611796611e-11
SERPINI2	3.21803164503362	-2.28408	0.52528643452848	-4.34825	1.37227753809002e-05	4.51327865394347e-05
AGT	255.742265254253	-2.28302	0.345373747989944	-6.61027	3.83609954559919e-11	2.81479251029023e-10
AQP12B	0.532844594981693	-2.28173	0.6461561997236	-3.53124	0.00041361896678457	0.00104636382238695
RERG	103.101104616282	-2.28124	0.268185828525864	-8.50618	1.79758761505757e-17	2.7624453480618e-16
LORICRIN	413.458194633228	-2.27891	0.628569778542368	-3.62554	0.000288353149248291	0.000751700465470114
GAMT	1008.24957382058	-2.27816	0.248690156300325	-9.16062	5.16001709718357e-20	1.08388329649383e-18
MUC15	667.471693515813	-2.27793	0.34638322693811	-6.57633	4.82189351389059e-11	3.49163243895293e-10
ZIM2	0.886839625324133	-2.27721	0.604770525962302	-3.76541	0.000166277899336292	0.000451432447574893
ASB18	3.52224375258364	-2.27702	0.453534108677339	-5.02061	5.15088127165113e-07	2.12817509620293e-06
ASB5	584.577172670621	-2.27637	0.597659073618348	-3.80881	0.000139639235868611	0.000384515920259692
BARX2	2260.40268139768	-2.27227	0.245216876198387	-9.26636	1.92611178792233e-20	4.22504123221885e-19
FADS6	112.47992307553	-2.27205	0.445738205055401	-5.09727	3.44588041743751e-07	1.458465383187e-06
MYOD1	46.1299176312364	-2.2704	0.595443208771225	-3.81296	0.000137310347717035	0.000378715362747822
SYN2	63.0527759118224	-2.27029	0.396613132366047	-5.72419	1.03929962934868e-08	5.46427166898366e-08
FRMD3	110.24296673666	-2.26898	0.219737948989931	-10.3258	5.38457545496389e-25	1.95090398087691e-23
KCNA5	12.4522278038955	-2.26339	0.348179316578831	-6.50065	7.99740466287367e-11	5.65341062451368e-10
CAPN3	153.061205928985	-2.26194	0.272053895623965	-8.31433	9.2274655329232e-17	1.30262329938395e-15
ACSM5	15.1318300337181	-2.26028	0.299657654843511	-7.54288	4.59710789921569e-14	4.76050979966874e-13
ZNF835	16.2845401036263	-2.25912	0.254338508033627	-8.88235	6.54609419240485e-19	1.20696833175512e-17
CPNE4	8.77621390732485	-2.25903	0.380112717179499	-5.94305	2.79773830768005e-09	1.59349442741777e-08
PTGES3L	57.0679187218191	-2.25495	0.246199047470042	-9.15907	5.23468598098826e-20	1.09652758555677e-18
ZNF727	28.2322059359561	-2.25327	0.301536119438391	-7.47262	7.86110259415427e-14	7.91731370410172e-13
PPP1R12B	2093.54521719362	-2.25281	0.218250302480182	-10.3221	5.59654026031602e-25	2.01228385214012e-23
CHPT1	695.989683663772	-2.24403	0.221255013088898	-10.1423	3.58646151083827e-24	1.19122665749173e-22
ZMYND10	20.5438211174724	-2.2429	0.260828674364458	-8.59913	8.03202562160083e-18	1.29934314308677e-16
OR2F1	0.327967601903943	-2.24272	0.818900624917388	-2.7387	0.00616834002523773	0.0123478856264991
FAM47E	11.4531464079948	-2.24235	0.230697240394977	-9.71987	2.48097191839172e-22	6.9151025060324e-21
CDH10	2.57028924818905	-2.24231	0.544787732067141	-4.11593	3.85621158962007e-05	0.000117137038606053
PAIP2B	521.181554447594	-2.24192	0.175906052566024	-12.745	3.32527831186229e-37	4.3561145885396e-35
MITF	373.09	-2.24165	0.221193412346492	-10.1343	3.89022151627556e-24	1.28983220644938e-22
SYNPO2	5661.32142635019	-2.23967	0.399924071207244	-5.60025	2.14046297412382e-08	1.0790444804699e-07
ABI3BP	637.16093958125	-2.23955	0.322533193745258	-6.94361	3.82196497639267e-12	3.1652020292999e-11
MUSTN1	1.35891050790947	-2.23923	0.447576749476274	-5.00301	5.64431498589542e-07	2.31608550829118e-06
SPEG	1088.02056302117	-2.23769	0.252053865787024	-8.87784	6.81718043694877e-19	1.25448173993479e-17
MAP6	75.2585402298172	-2.23748	0.27952761685286	-8.00452	1.19933425959245e-15	1.49382504554158e-14
JPH1	640.459515559518	-2.2365	0.258344193292352	-8.65705	4.84134797120336e-18	8.06159747062689e-17
PTGDS	27.5072177694171	-2.23509	0.296216147714022	-7.54547	4.50661404281351e-14	4.67714132210668e-13
AADACL2	106.525212360677	-2.23365	0.555839375935258	-4.01852	5.8564097224969e-05	0.000171848564115812
PKHD1L1	37.539796744773	-2.23347	0.363530293701034	-6.14384	8.05515208380064e-10	4.9184212511681e-09
CFL2	1645.7335934134	-2.23056	0.202567115453714	-11.0114	3.36586234684726e-28	1.76124858501368e-26
RGR	0.931375177333045	-2.22932	0.559833196702288	-3.98212	6.83024086917226e-05	0.000198005110186017
ASB2	715.13053013037	-2.22714	0.257590975045477	-8.64603	5.33212181208076e-18	8.81611985045974e-17
ARX	15.7041849052857	-2.22626	0.400262611074811	-5.56201	2.666856649761e-08	1.32409821415247e-07
LMAN1L	1.59597675631487	-2.22389	0.730995752191263	-3.04227	0.00234798691880242	0.00512413967194973
MMP27	15.5834422424822	-2.21967	0.373314078352991	-5.94586	2.75007031302304e-09	1.56682077779382e-08
GATM	826.249	-2.21791	0.253834832708802	-8.73759	2.38129150339442e-18	4.11140403069932e-17
HMCN2	150.366670716058	-2.21352	0.335890538143859	-6.59001	4.39804943816447e-11	3.20703231316213e-10
IGSF5	3.38032657577815	-2.21306	0.476843597980863	-4.64107	3.46611103040439e-06	1.25981098045335e-05
ATP1B4	142.686088667831	-2.21167	0.576601028149717	-3.8357	0.00012520797398452	0.000347806296945662
FAM13C	105.706837271356	-2.21038	0.282609558352249	-7.82133	5.22692428759621e-15	6.04792913400493e-14
G6PC2	0.31256787430144	-2.20875	0.778334326355536	-2.83779	0.00454268016132608	0.00935143158924412
MAS1L	0.929465486231947	-2.2081	0.450911760899545	-4.89697	9.73237299275236e-07	3.86406143917479e-06
IP6K3	273.985531343404	-2.20801	0.473175969851706	-4.66636	3.06581427366273e-06	1.12457213214263e-05
PDE11A	27.2434	-2.20671	0.455357668255936	-4.84611	1.25904428055578e-06	4.91573082693861e-06
FGF7	253.013011030549	-2.20647	0.321856249361582	-6.85546	7.1084904480529e-12	5.69074151980235e-11
LRP1B	33.981149070831	-2.2061	0.398540403037149	-5.53545	3.10428854100323e-08	1.53068365366483e-07
SHROOM3	1044.58629100848	-2.20606	0.195684533167166	-11.2735	1.77300494475775e-29	1.03148141708531e-27
NAALADL2	189.216464634203	-2.2053	0.29660964045973	-7.43501	1.04557388611728e-13	1.0308808215071e-12
NEURL1	288.497235060912	-2.20496	0.323087721009755	-6.82464	8.81451154127334e-12	6.97601371789917e-11
ATP13A4	623.268889285834	-2.20318	0.411273060858164	-5.35698	8.46239474994424e-08	3.92585539501499e-07
CAB39L	427.339861053027	-2.20229	0.126703890053615	-17.3814	1.14108606632595e-67	3.56266088008066e-64
EPHA7	78.5721740663978	-2.19981	0.49106252903735	-4.47969	7.47520289984004e-06	2.57129959461446e-05
OTOP1	3.73645969877668	-2.19864	0.545330797842681	-4.03176	5.53611592175626e-05	0.000163165606611485
PLAAT5	24.4936964343817	-2.19778	0.431460167540408	-5.09382	3.50913613288968e-07	1.4827409331309e-06
USP13	1230.15732839424	-2.19639	0.216353613121242	-10.1518	3.25206562755879e-24	1.08593485563385e-22
ASTN1	16.076203442789	-2.19567	0.440857048380875	-4.98047	6.34313947285131e-07	2.58149102204918e-06
RIC3	57.4027857158298	-2.19469	0.334206141513458	-6.56688	5.13797750564418e-11	3.7047626102091e-10
PTGFR	160.727916000524	-2.19102	0.319096630489081	-6.86632	6.58778275978584e-12	5.28517920509928e-11
LMO3	41.1695450073843	-2.18991	0.395166312712834	-5.54175	2.99463727265634e-08	1.47861201973303e-07
C1orf105	16.6712566003539	-2.18956	0.476921960560328	-4.59103	4.41056695788003e-06	1.57768093988861e-05
SERTM1	1.81392382572875	-2.18855	0.665080257934369	-3.29066	0.000999537853574048	0.00235378285493434
ATP6V1C2	342.885380101031	-2.1866	0.327326065672236	-6.68019	2.38639015205631e-11	1.80623219064529e-10
NUCB2	2721.57632533381	-2.18344	0.135073447112883	-16.1648	8.93101247471773e-59	1.39420547240739e-55
TUNAR	1.40198324420835	-2.17467	0.734130008809428	-2.96224	0.00305405731314371	0.00651539182862101
NHLRC4	23.6317294389482	-2.17412	0.231988369093694	-9.37168	7.13854529628004e-21	1.66533460815958e-19
KCNC1	11.2902253468778	-2.17324	0.311807286901261	-6.96982	3.17357408866135e-12	2.64931209460308e-11
PTCH2	53.383104238822	-2.17301	0.243703355791806	-8.91662	4.80752225852998e-19	9.02397940571564e-18
DNER	287.745189113998	-2.1719	0.350649038944751	-6.19393	5.86828321809015e-10	3.66313060728033e-09
RASD1	761.564278071008	-2.16955	0.261446883116976	-8.29826	1.05646165318147e-16	1.47802062352863e-15
SFRP1	3295.87872547638	-2.16761	0.357975345357428	-6.0552	1.40239456754515e-09	8.29525021592147e-09
KRT7	3138.35624963719	-2.16452	0.44788307391582	-4.83277	1.34647620952497e-06	5.22010323531276e-06
FXYD2	12.1290433205507	-2.16328	0.441583417209247	-4.89892	9.63655539674386e-07	3.82947798572768e-06
SAA4	3.0676304973401	-2.16285	0.446366398972572	-4.84546	1.26320314212833e-06	4.93094070879142e-06
SLC19A3	58.5198363565768	-2.16149	0.257667928711197	-8.38868	4.91647780657124e-17	7.15065052410707e-16
CSRP3	2690.45	-2.16067	0.670104035643639	-3.22438	0.00126246014011028	0.00291323796559324
ADAMTS8	28.909945003806	-2.15985	0.307276122964581	-7.02901	2.08006646814701e-12	1.76530849262039e-11
MYL10	1.72883561909556	-2.15965	0.53692928128891	-4.02223	5.7649105066333e-05	0.000169322779116904
ST6GALNAC1	646.095827463581	-2.15807	0.30680093806859	-7.03411	2.00539916333346e-12	1.70682155959681e-11
RAB17	190.442935525112	-2.15619	0.282362211534752	-7.63627	2.2361135233426e-14	2.39914745892194e-13
SLC16A6	267.843313449574	-2.15323	0.23992168937539	-8.97472	2.84070139774276e-19	5.47477976171966e-18
XPNPEP2	67.6442507679717	-2.15211	0.360291251684791	-5.97325	2.32572508474396e-09	1.34096054209014e-08
KCNA1	12.6416134655857	-2.15159	0.416904650230353	-5.16088	2.45795362513944e-07	1.06118564783907e-06
KCNK5	485.954914114572	-2.14856	0.203857643464875	-10.5395	5.68002244208739e-26	2.36979644560408e-24
ITLN1	13.2354323219336	-2.14672	0.567852836917272	-3.78042	0.000156564539823989	0.000426979694937079
ABCC6	48.5822032516962	-2.14499	0.22657103075461	-9.4672	2.87457460867136e-21	7.13237167473386e-20
ZNF106	5290.73473283412	-2.1426	0.18787158300569	-11.4046	3.96532697669908e-30	2.45156667506613e-28
OGN	188.607338403923	-2.14069	0.432304228774511	-4.95181	7.35268542065494e-07	2.9691281738549e-06
KRTAP9-8	1.7862429059983	-2.14022	0.941691888468942	-2.27274	0.0230416072848577	0.0403400401184335
CRCT1	4520.6999877491	-2.13794	0.419560148961637	-5.09566	3.47529772178765e-07	1.470251856871e-06
SLC16A7	650.330219802744	-2.13516	0.256056337822227	-8.33863	7.51539357124695e-17	1.07224575605612e-15
SCN11A	11.3537548868171	-2.13448	0.299890933567883	-7.11751	1.09897974981442e-12	9.6608107242016e-12
GSTM5	67.4154874721093	-2.13422	0.255941018923457	-8.33874	7.50890017254123e-17	1.07213587600773e-15
FEM1A	121.290514736142	-2.13078	0.177017028669039	-12.0371	2.26663598722928e-33	1.96578203466509e-31
TTYH1	62.3720367690873	-2.12909	0.273361712600363	-7.78854	6.77884035067589e-15	7.73845315595438e-14
MAGEE2	1.02589660116505	-2.12793	0.464020699307352	-4.58585	4.52138740272592e-06	1.6142395695686e-05
AR	192.222461532006	-2.12762	0.323624366663522	-6.57434	4.88693729070316e-11	3.53736461618015e-10
PLD5	18.1595630245404	-2.126	0.488972535035107	-4.3479	1.37446113588935e-05	4.51953316809114e-05
MFAP4	1310.22058592583	-2.12596	0.307290349779605	-6.9184	4.56766745845589e-12	3.74304962813885e-11
PITX3	26.0651836764267	-2.12505	0.30352173420476	-7.00131	2.53575851542383e-12	2.13493771997459e-11
C2orf73	1.94305637571467	-2.12218	0.40838824520533	-5.19648	2.03092020813891e-07	8.86835157553989e-07
CX3CR1	110.179080158534	-2.12066	0.276820972835246	-7.66078	1.84813322231369e-14	1.9977541635085e-13
BOLL	4.3993839652177	-2.11948	0.317626679329921	-6.67285	2.50876656017783e-11	1.89045550972692e-10
CYP2A6	8.08049260607797	-2.11942	0.574573747251619	-3.68867	0.00022542578938284	0.000598314155923597
COL25A1	27.5399883572069	-2.11671	0.351646800820222	-6.01942	1.75045385712556e-09	1.02408657418904e-08
TCEA3	1469.42899626876	-2.11543	0.244997924092484	-8.63447	5.89982129700159e-18	9.70336719549876e-17
PCDH20	0.303497780694714	-2.11398	0.725747560896512	-2.91283	0.00358171411747483	0.00754483870039987
OLIG1	7.09607438417197	-2.11354	0.466816945954612	-4.52756	5.96699320957059e-06	2.0916856997546e-05
FGF18	25.2592421331417	-2.11325	0.300551103650392	-7.03124	2.04707889295123e-12	1.73992417884099e-11
VWA3B	19.9914319350471	-2.1131	0.279315573281553	-7.56526	3.87082897129531e-14	4.03742979505986e-13
PTN	910.372158657053	-2.11308	0.332950475444566	-6.34654	2.202156957865e-10	1.46599169480046e-09
KRT23	1883.30076460097	-2.1128	0.337397440089107	-6.26204	3.79973552162285e-10	2.4469042807343e-09
TRMT9B	100.29552531095	-2.11243	0.299018363349551	-7.06454	1.61154003678124e-12	1.39183861267972e-11
RAPSN	147.619560515266	-2.11113	0.384054993294807	-5.49695	3.86414151142486e-08	1.87920464521085e-07
TMPRSS11A	2161.30984691273	-2.1085	0.436709362982482	-4.82816	1.3780038501203e-06	5.33239952991191e-06
DGAT2	1188.00322604984	-2.10786	0.256207823861503	-8.22714	1.91739857356378e-16	2.61797576374419e-15
ETV1	423.034550926869	-2.10643	0.26260812038902	-8.02118	1.04737650796984e-15	1.31153102431812e-14
PRR33	118.447927282081	-2.10618	0.273969291114084	-7.68765	1.49862572803753e-14	1.6388649015369e-13
TNFRSF11A	268.903285886026	-2.10498	0.200030200546693	-10.5233	6.74569838302487e-26	2.78341779315429e-24
APOBEC4	0.48442182966933	-2.10473	0.569472342972395	-3.69593	0.000219086871194839	0.000582810900041597
AC011498.4	1.80042382178731	-2.10369	0.388905223280918	-5.40926	6.32854810302566e-08	2.98395901369191e-07
ANKRD1	1352.77475980839	-2.10273	0.518100306754724	-4.05853	4.93825617126455e-05	0.000147353222134914
BEND7	140.675354862781	-2.10039	0.275376488678355	-7.62734	2.39650880946912e-14	2.5565945061381e-13
C1orf115	546.277521414504	-2.09921	0.22385726415309	-9.37745	6.7589416604118e-21	1.59264470596848e-19
SYNPR	1.30098840915905	-2.09753	0.596685357754717	-3.5153	0.000439253968426041	0.00110628456446962
CCDC110	26.7445699010526	-2.09693	0.264418227572015	-7.93035	2.18520748883157e-15	2.64270444727449e-14
CXCR2	323.057081784289	-2.09679	0.312391151393779	-6.71206	1.91899620862101e-11	1.46908688091939e-10
ID4	742.890108472386	-2.09584	0.22610484061629	-9.26931	1.87351201763125e-20	4.12414813469873e-19
CYSRT1	2602.96199100888	-2.09548	0.337894888562502	-6.20156	5.59060397697915e-10	3.50497939426876e-09
PPM1H	287.51083641471	-2.09544	0.289616454389058	-7.23523	4.64725130478467e-13	4.26123145827368e-12
SEMA3G	298.697847993963	-2.09537	0.21420551245958	-9.78207	1.34429406934143e-22	3.83882024405076e-21
FHIT	85.4712473107867	-2.09525	0.215754607161305	-9.71125	2.70010029765529e-22	7.4823933248486e-21
KIAA2012	5.37344923369086	-2.09371	0.294990470869026	-7.09756	1.26976305797974e-12	1.10686232504116e-11
ADH1C	162.995150295229	-2.09301	0.594637518690633	-3.5198	0.000431872046606245	0.00108915711484583
DDO	56.8656646595383	-2.09249	0.260288243491699	-8.03912	9.04860375066639e-16	1.13763418833043e-14
PROKR1	2.30012757663658	-2.0911	0.328045617573755	-6.37442	1.83657268535094e-10	1.23535066839063e-09
FAM135B	3.7452095492668	-2.09038	0.331375271475518	-6.30819	2.8231448068079e-10	1.85110156338581e-09
CAPN5	693.912788687976	-2.0899	0.191934232176372	-10.8886	1.30573868795126e-27	6.4369481161555e-26
SLC1A7	25.4408241308892	-2.08891	0.378203646654933	-5.52324	3.32807688712904e-08	1.63206451116723e-07
GPRASP1	111.87021087705	-2.08865	0.192365226956252	-10.8577	1.8328334407883e-27	8.96461327579302e-26
BCAS1	287.764504116636	-2.08729	0.302978456101147	-6.88924	5.60923309961409e-12	4.53703642724831e-11
TCTE1	4.50497806015959	-2.08725	0.368502290313956	-5.66415	1.477528979524e-08	7.58524263453636e-08
EPDR1	408.862809690794	-2.08579	0.280986420782821	-7.42311	1.14401407413622e-13	1.12261999218406e-12
PTCHD1	13.6606356884636	-2.08386	0.38914159075364	-5.35501	8.55535396768896e-08	3.96309213344998e-07
MYO5C	481.479671657411	-2.08382	0.270420982296561	-7.70584	1.29985566247898e-14	1.43658974190081e-13
ESRRB	31.7308994257642	-2.08069	0.387388242685267	-5.37106	7.82756324489798e-08	3.64669839011872e-07
MOGAT2	29.1578443946886	-2.07976	0.4974811691761	-4.18057	2.90778647298358e-05	9.02295245956626e-05
ATP8A1	291.993380043491	-2.07863	0.232289372248485	-8.94844	3.60548153487832e-19	6.8779516897022e-18
ZNF385D	113.346739787012	-2.07481	0.271004603560707	-7.65599	1.91829517487034e-14	2.07001287504874e-13
ACSM1	15.6318009073093	-2.0748	0.231507787013188	-8.96212	3.18504354552556e-19	6.11326032155023e-18
DOK5	95.6791985244768	-2.07423	0.293494778194233	-7.06736	1.57914470371169e-12	1.36637957203838e-11
DACH1	70.1353043424002	-2.07231	0.278496156097745	-7.44109	9.9860909023846e-14	9.8873911667215e-13
PZP	11.1025490105126	-2.07033	0.305030048813972	-6.7873	1.14252349020062e-11	8.94769755097336e-11
CTSG	139.006194323568	-2.07029	0.33894016968522	-6.10812	1.00812107858574e-09	6.08608835486517e-09
TMEM139	16.7383682333216	-2.07004	0.454073005299897	-4.55884	5.14376423812135e-06	1.82427367422808e-05
CORO6	1178.44335769615	-2.06994	0.355716781948377	-5.81907	5.9176347274662e-09	3.23475492703894e-08
ATOH8	199.285874580387	-2.06958	0.298086962614658	-6.94288	3.84197273038622e-12	3.18036567204264e-11
SGSM1	38.1562299826456	-2.06764	0.30931206125921	-6.68463	2.31501430975256e-11	1.75646670978512e-10
CACNB1	674.191995393197	-2.0664	0.284554113226865	-7.2619	3.8169875991757e-13	3.54856718091109e-12
FAM124A	116.192049267395	-2.0635	0.201328155082274	-10.2494	1.19066767007875e-24	4.14586941702329e-23
ZCWPW2	13.5085607639481	-2.06327	0.161069510054785	-12.8098	1.4445499281984e-37	1.9897613091868e-35
INSYN2B	33.623524625148	-2.06233	0.326470648167155	-6.31705	2.665959748605e-10	1.75356123492337e-09
RGS9BP	12.8107867261771	-2.06215	0.244217358582785	-8.44391	3.06888358181265e-17	4.55903220762064e-16
SLCO4C1	54.7166755356963	-2.06161	0.441199723801178	-4.67274	2.97205797659146e-06	1.09253457761946e-05
A2ML1	21269.1912026749	-2.06014	0.352814844155697	-5.83915	5.24675733533529e-09	2.88233152970193e-08
NR4A1	3176.7546632494	-2.06007	0.273959125440749	-7.51964	5.49280147519483e-14	5.64126370804961e-13
TMPRSS5	19.8800284943239	-2.05999	0.269912976857145	-7.63205	2.3105716267597e-14	2.47195535603024e-13
CALCA	1.61240882048042	-2.05921	0.548047249759096	-3.75736	0.000171713260696731	0.000465312384295076
WDR93	7.74329847750611	-2.05865	0.311593752393833	-6.60684	3.92607189612812e-11	2.87518001681658e-10
KLK3	24.8314991504672	-2.05855	0.726122688914249	-2.835	0.00458263992462399	0.00942333630164448
TNFRSF19	784.861797786948	-2.05735	0.22352144638407	-9.20424	3.44081661893619e-20	7.36649345400362e-19
OXGR1	45.7179497221526	-2.05592	0.388532329656729	-5.29151	1.21312792571116e-07	5.49456611033539e-07
CA7	2.9123227908626	-2.05381	0.472912945366255	-4.34289	1.40619107278148e-05	4.61819378794101e-05
NNAT	71.4104706565668	-2.05275	0.247876318558489	-8.28137	1.21771300946919e-16	1.6909872354623e-15
ZNF844	114.487378750204	-2.05266	0.233036404850384	-8.80832	1.27039379976771e-18	2.26650352867128e-17
BOC	813.17374569727	-2.05199	0.208314145623975	-9.85045	6.82406359373205e-23	1.99430863184684e-21
MTRNR2L10	4.18068	-2.04947	0.262693610379019	-7.80175	6.10568484668074e-15	7.00415151456646e-14
TEKT3	6.90588033510784	-2.04868	0.28406874940101	-7.21193	5.5164300123533e-13	5.01403607090802e-12
CA1	1.47322826076163	-2.04858	0.388095160228994	-5.27855	1.3021270354055e-07	5.86505067426095e-07
IL17A	6.56584383557796	-2.04763	0.452509457044606	-4.52504	6.03830438094234e-06	2.11510014899388e-05
PRG4	96.069022841917	-2.04688	0.421022963772637	-4.86168	1.16391647165125e-06	4.5614324818918e-06
DPP6	17.2410810028991	-2.04653	0.409027124220184	-5.00341	5.63252075150774e-07	2.31238245097511e-06
DCDC2	14.2815161182215	-2.04411	0.344211653956107	-5.93853	2.87590780904119e-09	1.6340424927743e-08
C4A	149.673245530782	-2.04272	0.301676527677162	-6.77122	1.27698870575328e-11	9.95309783721086e-11
PDGFD	191.048878131684	-2.04218	0.248337933148727	-8.22341	1.97800477471714e-16	2.69091964014352e-15
C15orf62	295.449520863699	-2.04165	0.256565862749886	-7.95762	1.75375660856201e-15	2.14306083158461e-14
KRT31	308.070912635327	-2.04005	0.274897283805215	-7.42113	1.16127231564657e-13	1.13717272812375e-12
ATP1A4	5.45729519268499	-2.03937	0.301511562316215	-6.76383	1.34392578708348e-11	1.04463741781888e-10
LYVE1	260.144490022773	-2.03813	0.256293911108596	-7.95231	1.83058128889648e-15	2.22966705363445e-14
ATP2A3	1809.37136349291	-2.03741	0.209055623751738	-9.7458	1.92261060961713e-22	5.43231742834958e-21
SLC35F1	12.6892019604535	-2.03633	0.269290098185534	-7.56186	3.97352668682095e-14	4.13763621035113e-13
APOL5	2.14656059353904	-2.03412	0.344234797761273	-5.9091	3.43987438829093e-09	1.93629146726692e-08
UGT1A8	22.9926113449649	-2.03194	0.813177335213268	-2.49877	0.0124625209097093	0.0232067996224239
NKX2-3	83.681847650884	-2.02972	0.56242790747235	-3.60885	0.000307557126082833	0.00079798720815924
EPM2A	280.942904968789	-2.0279	0.158015326697038	-12.8336	1.06356749244669e-37	1.48685148029879e-35
C11orf52	0.61892436038628	-2.02572	0.477034586443328	-4.24648	2.17159777479426e-05	6.90319720265075e-05
CAVIN2	381.824742684179	-2.02456	0.230496443954602	-8.78347	1.58510561561788e-18	2.77771594923945e-17
SLC1A1	212.242060067507	-2.02066	0.277813709728526	-7.27345	3.50432416373579e-13	3.26599525170461e-12
SMAD9	154.653229511145	-2.01719	0.214017987611205	-9.42534	4.28698623479499e-21	1.03489836515998e-19
DEGS2	536.535437271083	-2.01716	0.316796524257443	-6.36737	1.92293794567623e-10	1.28973850828331e-09
C8orf34	15.7312279936823	-2.0152	0.265920178271608	-7.57823	3.50314476447111e-14	3.67437910822157e-13
MYOCD	19.6707547145462	-2.01176	0.300260029978946	-6.70005	2.08354751844658e-11	1.58856718205371e-10
PCDHB1	1.2515895534119	-2.01125	0.497822707486443	-4.0401	5.34283192630712e-05	0.00015801589907722
KLHL30	257.333607776285	-2.00856	0.382274161510263	-5.25423	1.48644696902641e-07	6.64269870285061e-07
SEC14L3	2.62302101626841	-2.00806	0.456894252463824	-4.39503	1.10756329683829e-05	3.69641604127414e-05
CXCL17	1693.38689486168	-2.00792	0.368678135646353	-5.44628	5.14347342407396e-08	2.4604874273028e-07
IQGAP2	554.893908208212	-2.00634	0.252131310230718	-7.95753	1.75514585818323e-15	2.14336032342545e-14
SPTBN4	47.4334163356309	-2.00597	0.237967550808581	-8.42958	3.46893380317158e-17	5.1127881144621e-16
SPAG8	19.2174866843572	-2.00388	0.232172059503846	-8.631	6.08193313035799e-18	9.9853508616123e-17
EFCAB6	35.6544183666678	-2.00347	0.229352221487053	-8.73533	2.42936766094177e-18	4.19054736578473e-17
MYH1	3192.14237945704	-2.00224	0.638156891132615	-3.13753	0.00170377893321154	0.00382972051306117
WNT8B	2.96782215246687	-2.00179	0.385052294531962	-5.19874	2.00645730223991e-07	8.76766145156526e-07
FOXI2	13.8829805854422	-2.00154	0.540777345424549	-3.70122	0.000214562641957191	0.000572319802332915
PCP4L1	277.93310528539	-1.99836	0.3733859481079	-5.352	8.69877655209323e-08	4.02256680203314e-07
PSD2	10.9724591164271	-1.99557	0.299337998120665	-6.6666	2.6179753391614e-11	1.96327189865935e-10
SFTPC	10.1854678158052	-1.99533	0.617154378104799	-3.23312	0.00122447733602782	0.00283536884249804
CCDC148	12.3045923743906	-1.99481	0.222776787994161	-8.95432	3.41832512538386e-19	6.52757233168357e-18
NFIX	4451.0717709069	-1.99362	0.151150706118622	-13.1896	1.00671733761897e-39	1.77913546090718e-37
P2RY4	3.14891244190722	-1.9934	0.309056907134079	-6.44995	1.11887068148765e-10	7.73424519420965e-10
ROPN1L	11.1390188873568	-1.99024	0.273652778361255	-7.27287	3.51941983599242e-13	3.2784332067452e-12
VWA2	305.866454641832	-1.98811	0.253064218744137	-7.85613	3.96183955044157e-15	4.64728492789117e-14
FAIM2	58.2173380136596	-1.98723	0.259893080058814	-7.64632	2.06809288041404e-14	2.22269557824419e-13
CRISP1	0.319373746609567	-1.98695	0.886006413701585	-2.2426	0.0249229026793351	0.0432737729068482
PLCL1	198.546375001305	-1.9844	0.217742529943947	-9.1135	7.97628344011747e-20	1.6401725322033e-18
EYA2	840.884112141019	-1.98421	0.355156973840685	-5.58684	2.31238695568507e-08	1.15947389830965e-07
ZNF677	99.2758660109234	-1.98358	0.234271117045332	-8.46702	2.51753196953012e-17	3.77287411081662e-16
C1orf189	3.41938615369439	-1.98307	0.288056149058713	-6.88432	5.80655109588724e-12	4.68651967596966e-11
RBP4	68.381246641089	-1.98263	0.478077896858028	-4.14708	3.36735715964376e-05	0.0001033770922183
SIM2	252.243	-1.98143	0.373435661991536	-5.30594	1.12095102523961e-07	5.10932457454478e-07
LHFPL1	9.74555005286691	-1.98095	0.427295620709969	-4.63603	3.55170917942181e-06	1.28892227931245e-05
KCNE1B	2.5807598838391	-1.98038	0.463204480930279	-4.2754	1.90797764860537e-05	6.12652473282899e-05
ACADSB	720.344895127669	-1.98038	0.160484911754105	-12.34	5.51826538839335e-35	5.80750929891981e-33
SVIP	309.207326243816	-1.97835	0.276412291242438	-7.15724	8.2319391711123e-13	7.33629479031621e-12
ZNF626	63.4338	-1.97813	0.249243303013675	-7.93653	2.07917504096694e-15	2.5160972895629e-14
CRABP1	46.9039406255508	-1.97792	0.383863970250586	-5.15266	2.56821312188173e-07	1.10522252267885e-06
BHMT2	53.1187855456782	-1.97681	0.250718736899664	-7.88458	3.15606233901043e-15	3.73956456652007e-14
RNF224	31.3091474832474	-1.97644	0.297088526430424	-6.65271	2.87754592638987e-11	2.14249077261771e-10
KRT34	195.532859245762	-1.97622	0.362238593762288	-5.45557	4.88172319590538e-08	2.34425328451411e-07
LRRC20	893.591717226172	-1.97508	0.210817383386479	-9.36868	7.34435808793019e-21	1.71121716494025e-19
PPM1L	939.240023104504	-1.97487	0.214238874957428	-9.21808	3.02457949543918e-20	6.52007453257332e-19
ICA1	225.836766294821	-1.97432	0.258773738385609	-7.62951	2.35647674840154e-14	2.51819046935573e-13
HS3ST1	842.297698971349	-1.97339	0.229428332561458	-8.60135	7.87835075036522e-18	1.27558465519958e-16
TTC36	2.22072504267382	-1.97275	0.318599843824375	-6.19193	5.94328630672266e-10	3.70747860086033e-09
AMHR2	5.76146010831153	-1.97182	0.344944735431428	-5.71633	1.08849500340049e-08	5.6962522712664e-08
CHRM2	0.782330215494521	-1.97124	0.436429614625998	-4.51674	6.27986866138823e-06	2.1911115595788e-05
BTC	86.5945527850191	-1.97105	0.296411725183079	-6.64971	2.93672831623706e-11	2.18221862546882e-10
ARHGAP20	103.44375254323	-1.97103	0.262124326583586	-7.51945	5.50071761891268e-14	5.64629825507349e-13
CHIA	0.495695120621465	-1.97029	0.644289025235745	-3.05809	0.00222751522742014	0.00488253380720224
NCBP2L	1.71742189736219	-1.96949	0.338841780563737	-5.81242	6.1576933501278e-09	3.35813885088629e-08
KCNJ3	1.94075865419853	-1.96948	0.487333269025479	-4.04135	5.31441995577121e-05	0.000157261629810985
VTCN1	275.733577376897	-1.96948	0.478099312417825	-4.1194	3.79856306646163e-05	0.000115479522758886
WFIKKN2	16.8495096662161	-1.9687	0.549812353405173	-3.58067	0.000342709122446402	0.000880171372468941
FRY	444.240349420208	-1.96797	0.240705161199574	-8.17587	2.93748530315545e-16	3.94182752034464e-15
SYTL4	125.150048715217	-1.96762	0.231926113987327	-8.48383	2.17898298572713e-17	3.29982928630771e-16
CXXC4	31.6075709606976	-1.96736	0.319711891622927	-6.15353	7.57776150476738e-10	4.64966283225703e-09
LRRC43	19.4081045764943	-1.96712	0.264183656076926	-7.44602	9.61993888055244e-14	9.56530334657053e-13
FAM174B	373.629257472506	-1.96533	0.188069294495737	-10.45	1.46500535020529e-25	5.75344763635128e-24
NAT8L	89.6016546658086	-1.96415	0.3318375187857	-5.91902	3.23864076626199e-09	1.83125437592472e-08
ATP6V0E2	339.153711492998	-1.96303	0.232335596726204	-8.44912	2.93508014322233e-17	4.38110408948078e-16
CCDC158	8.74914012020858	-1.96178	0.276588043498776	-7.09279	1.31438438570811e-12	1.14469375627476e-11
TPM1	9277.21596405006	-1.96177	0.229564419355148	-8.5456	1.27868234776286e-17	2.00280572078944e-16
KLK12	1722.4582495811	-1.96148	0.42716993909298	-4.59181	4.39427984201353e-06	1.57245547813638e-05
MFSD4A	260.556446656957	-1.95996	0.366332496699457	-5.35021	8.78521553661352e-08	4.05853126134109e-07
ACP3	712.691618372105	-1.95957	0.254649328807821	-7.69516	1.41319517335754e-14	1.55405163082138e-13
FABP9	2.17108522879827	-1.95824	0.597524933142185	-3.27725	0.00104823866742853	0.00245980896366513
CLIC6	361.309082535252	-1.95823	0.321866825629972	-6.08399	1.17228804828193e-09	7.00717039198001e-09
ZNF471	74.4972443963812	-1.9576	0.273932758359796	-7.14627	8.91681378416649e-13	7.91652476866308e-12
CLPSL2	0.904701349516151	-1.95656	0.614515837675127	-3.18391	0.00145301150289497	0.00331134604424958
FCER1A	228.964871656201	-1.95621	0.319253395847053	-6.12745	8.93002857978491e-10	5.42960809429116e-09
GADD45B	2132.21248026867	-1.95605	0.174572165468382	-11.2048	3.86027149005725e-29	2.1847270641463e-27
CYP11A1	72.8307768585036	-1.95438	0.424418446742468	-4.60484	4.12786408488164e-06	1.48136547705149e-05
ZNF853	242.032522753654	-1.95356	0.269421668620489	-7.25094	4.13892240788477e-13	3.82319691651407e-12
TMEM143	289.652399427227	-1.95342	0.150595238876027	-12.9713	1.77926931207818e-38	2.64532158913972e-36
GGT6	1498.82221853974	-1.95287	0.251710927268442	-7.75837	8.60245388549876e-15	9.67285526032702e-14
SCGB3A2	9.57474878219533	-1.95223	0.447193954706111	-4.36552	1.26822257167942e-05	4.19745820411142e-05
NEXN	1257.9268944586	-1.95055	0.286646403929981	-6.80472	1.01242830511316e-11	7.9554611743644e-11
SPATA6	133.936885964014	-1.95024	0.206893442557692	-9.42629	4.24849500505413e-21	1.02825654947906e-19
SAMD13	18.6715534782743	-1.94784	0.221248132984496	-8.80387	1.32175481414961e-18	2.35365332067155e-17
IL17RD	411.041376084994	-1.94771	0.180767718694151	-10.7747	4.533414171641e-27	2.117816650308e-25
SMARCD3	420.585546635131	-1.9472	0.215954267982687	-9.01674	1.93774208358952e-19	3.80899501069072e-18
NKX3-1	423.680804456476	-1.94557	0.235101392926407	-8.27546	1.27958854061227e-16	1.77165795501032e-15
CYP4X1	379.364359980517	-1.94273	0.358953146337441	-5.41222	6.22482302864131e-08	2.9380098210012e-07
CDH22	47.377213963294	-1.94122	0.438728485052752	-4.42465	9.66009174214672e-06	3.26234899234964e-05
GABRP	1265.45086594575	-1.94091	0.503602307796881	-3.85405	0.000116178885962018	0.000324251947366878
NEURL3	114.599147942865	-1.93868	0.296840159184644	-6.53105	6.53103055620618e-11	4.65370085239294e-10
PGR	75.0626976139809	-1.93705	0.360971662537312	-5.36622	8.04047395947303e-08	3.74030788882067e-07
DIRAS1	375.878475287536	-1.93576	0.339223035183406	-5.70646	1.15351897924007e-08	6.01750794711899e-08
FHL5	40.6718263727225	-1.93565	0.287466889675985	-6.73346	1.6567550509618e-11	1.27667595103527e-10
LPIN1	1228.90530502034	-1.93556	0.14970539874574	-12.9291	3.082194677184e-38	4.44144252982214e-36
FMO5	97.7697457058211	-1.93156	0.179006824475716	-10.7904	3.81932066572407e-27	1.79767170932183e-25
HSPB8	5627.90949752164	-1.93025	0.247896457216104	-7.78653	6.88739617786328e-15	7.85758785626752e-14
PRPH2	36.5420303535496	-1.92967	0.269594756128618	-7.15768	8.20551802956831e-13	7.31971282132872e-12
SFRP5	22.7649290920879	-1.92924	0.499119020698516	-3.8653	0.000110954271419687	0.00031054928529882
CFAP43	28.3887978164922	-1.92822	0.247771781052935	-7.78224	7.12502166099822e-15	8.10893261090398e-14
SLC14A1	27.1608428362976	-1.92523	0.270567769473102	-7.11553	1.11487411975127e-12	9.79593662537546e-12
KLK13	8742.57082688303	-1.9238	0.401566982342425	-4.79074	1.66165247395614e-06	6.34224445693163e-06
PCDHA3	3.60613900730082	-1.92371	0.391219968701277	-4.9172	8.77893183679897e-07	3.50876317684564e-06
LMX1A	3.74496130286532	-1.92359	0.462578092193987	-4.1584	3.20482295091003e-05	9.88246063199961e-05
LEXM	92.4472540071435	-1.92094	0.332552720733102	-5.77634	7.63408798156682e-09	4.10239157081731e-08
SYNGR1	845.415819856024	-1.92	0.235811908334792	-8.14209	3.88521432618819e-16	5.15086482466266e-15
PPP1R17	0.438355198647239	-1.91914	0.647912638992164	-2.96204	0.00305611234214995	0.0065182913020033
PLAAT3	663.47063753614	-1.91871	0.279216454739561	-6.87176	6.34134154123118e-12	5.10495707313638e-11
CEACAM5	5124.97	-1.91522	0.420184200719049	-4.55806	5.16288732525857e-06	1.83036276048578e-05
CMTM5	9.27602388134195	-1.91382	0.399997890416936	-4.78458	1.71343488303224e-06	6.51863843701116e-06
GULP1	310.549260142336	-1.91301	0.276069441447444	-6.92945	4.22492317749313e-12	3.48045232559273e-11
SHISA4	619.202770318074	-1.91279	0.252938034762913	-7.56228	3.96061013020336e-14	4.12647995378752e-13
SRARP	8.20807973225932	-1.91214	0.670163710304267	-2.85324	0.00432759258725123	0.0089628294015453
DNAH6	17.1486970907654	-1.90742	0.310847385370421	-6.13618	8.45272493867118e-10	5.15277892209981e-09
FNDC4	313.749630078964	-1.90259	0.202012701701629	-9.41816	4.59070594061527e-21	1.10253454340443e-19
SVIL	7218.21214985491	-1.90178	0.159803991380794	-11.9007	1.1738851852676e-32	9.31796236255e-31
GPRC5B	848.558043677688	-1.90145	0.248427129541846	-7.65397	1.94864437990445e-14	2.09913485731742e-13
PTPRN2	202.200135260488	-1.90064	0.224731642078545	-8.45739	2.73431038690913e-17	4.08793587214435e-16
WNK2	1091.3526615531	-1.89974	0.410214118925454	-4.63109	3.63754175121149e-06	1.31751874759174e-05
SLC14A2	6.58163339984174	-1.89269	0.277591265859861	-6.81825	9.21587493958005e-12	7.27828774212281e-11
AC008397.2	0.662645766553544	-1.89181	0.473763217701274	-3.99315	6.52017566725836e-05	0.000189632744565674
RETREG1	591.324532684654	-1.88995	0.261617787359223	-7.2241	5.04427464002411e-13	4.60274704488902e-12
BEX4	619.55659490972	-1.88827	0.236353599310713	-7.98919	1.35826728203462e-15	1.68506099300361e-14
LIPF	0.713700458159127	-1.88644	0.60506359292117	-3.11776	0.00182231907293805	0.00406883232340268
CHST6	206.958049462333	-1.88541	0.297384036283695	-6.33998	2.29793100323336e-10	1.52595326067248e-09
ANXA1	117504.658836427	-1.88345	0.22969578603339	-8.19976	2.40870008347664e-16	3.26027302483873e-15
SLAIN1	74.6639305499375	-1.88304	0.264451321659191	-7.12055	1.0749958919913e-12	9.45885300360409e-12
SLC16A11	58.8259360576711	-1.88114	0.282214294256457	-6.66566	2.63481821087475e-11	1.97432198177266e-10
PRUNE2	1008.05808887179	-1.88091	0.385185332150762	-4.88313	1.04414533170504e-06	4.12309749132178e-06
PLEKHA6	450.688724961146	-1.87971	0.240784108691097	-7.80661	5.87449979178658e-15	6.75134997543178e-14
EYA1	55.4915650045102	-1.87738	0.345736239018399	-5.43008	5.63286050572565e-08	2.68158515511458e-07
SIX1	575.213140316842	-1.87684	0.221807830303619	-8.46156	2.63829906559266e-17	3.95069995169843e-16
NSUN7	64.9636829445633	-1.87665	0.316115306637789	-5.93661	2.90982430153883e-09	1.65181026184021e-08
CLEC4F	12.5909738545154	-1.87605	0.287278258484207	-6.53044	6.55750170566966e-11	4.67078629096235e-10
IL1RN	21613.0761987765	-1.87568	0.274786487021865	-6.82596	8.73378355164211e-12	6.91504510874521e-11
CCL2	1462.69885018811	-1.87527	0.259820275681449	-7.21755	5.29319706479758e-13	4.81814677428829e-12
IGDCC4	205.429902071016	-1.8725	0.269803267528613	-6.94025	3.91399785438276e-12	3.23427092219463e-11
HPR	1.51143431013341	-1.87087	0.538223038114847	-3.47602	0.000508918049994528	0.00126641363317581
IL17B	13.0017435497891	-1.87001	0.266197940340224	-7.0249	2.14221270586009e-12	1.81419849090764e-11
AQP2	1.99649074857436	-1.86668	0.610853029615998	-3.05585	0.00224421129188062	0.0049144976206895
NR4A3	643.331690300234	-1.86649	0.270874230817407	-6.89062	5.55482010493911e-12	4.50079779523462e-11
CP	802.436571244026	-1.86642	0.455627448144321	-4.09638	4.19666730042062e-05	0.000126575702042794
UNC5D	3.71895224740473	-1.86636	0.437718883257649	-4.26382	2.00957073018805e-05	6.42301458601139e-05
MPV17L	125.880805948374	-1.86475	0.328645201938403	-5.67406	1.39454616822624e-08	7.17890447083871e-08
LCN15	1.2903196832183	-1.86474	0.485616587935532	-3.83993	0.000123067671875228	0.000342356206896147
EMCN	259.852762386422	-1.86381	0.206170486827637	-9.04012	1.56496491367392e-19	3.09899447440311e-18
HIF3A	56.8667826171692	-1.86228	0.408639508857616	-4.55727	5.18226079513904e-06	1.83688347162421e-05
HSPB2	0.886508461944914	-1.86203	0.569394376291536	-3.27019	0.00107476950085264	0.00251702176015409
GAS2	22.3794369251029	-1.86176	0.193286028770707	-9.63217	5.84798109638006e-22	1.56948753407575e-20
IL34	317.855270812199	-1.8601	0.256869145355614	-7.24145	4.43928630895788e-13	4.08253070327481e-12
GDPD3	374.792240354341	-1.85989	0.299273008068254	-6.21468	5.14284303872002e-10	3.23834886199469e-09
PRKAG3	106.618308257315	-1.85911	0.480543494801642	-3.86876	0.000109392130802336	0.000306451740140596
CNKSR2	21.8307758161708	-1.85883	0.312307996276233	-5.95193	2.65005750609985e-09	1.51306087356807e-08
KAT2B	1124.21639010527	-1.85584	0.176747069968505	-10.5	8.64194915810933e-26	3.48900072368237e-24
ADAMTSL3	106.075340154212	-1.85538	0.332702728455903	-5.57668	2.4514696663453e-08	1.22331862705505e-07
CYP2C18	370.423531094661	-1.85523	0.35862518065368	-5.17317	2.30149871668293e-07	9.97546863943115e-07
FIGLA	0.286003523802335	-1.85476	0.601961993718535	-3.0812	0.0020617062875386	0.00455071802574063
FGF14	19.5333650253408	-1.85421	0.308985369312126	-6.00096	1.96159612208284e-09	1.14013590303996e-08
FYCO1	3022.19283397649	-1.85391	0.168476314689995	-11.004	3.65587515808344e-28	1.8971055217833e-26
PPL	33141.7621958341	-1.85357	0.250591608702545	-7.39679	1.39510880132283e-13	1.35455740507899e-12
MICU3	37.440153918961	-1.85291	0.252643035808087	-7.33411	2.2319150454366e-13	2.1245154749067e-12
KNDC1	103.696861313569	-1.85195	0.332661055167596	-5.56708	2.59045672955411e-08	1.28958346836931e-07
TM7SF2	1380.26204647152	-1.8516	0.263567751276834	-7.02515	2.13836055907973e-12	1.81175523985711e-11
KCNMB1	159.839427598349	-1.85097	0.201941219924862	-9.16589	4.91388048024323e-20	1.03661850266212e-18
VAT1L	30.1404533323991	-1.84983	0.307071907452099	-6.0241	1.70055483654941e-09	9.97697893926719e-09
MSMB	132.422074100458	-1.84942	0.439091556105077	-4.21193	2.53194568552394e-05	7.95287366313211e-05
CFAP73	7.92798012407129	-1.84938	0.270190820873536	-6.84472	7.66276221758697e-12	6.11356578458504e-11
GLYAT	3.15613307197179	-1.8489	0.409413417133486	-4.51597	6.30272304168618e-06	2.19826681697835e-05
AGL	2304.77198549261	-1.84872	0.139425853556456	-13.2595	3.97343762719119e-40	7.8352007442287e-38
SLC51B	7.87042862390611	-1.8475	0.241418560803408	-7.65266	1.96856275668871e-14	2.11937276557756e-13
CTXND1	6.31984190372095	-1.84696	0.247880623203561	-7.45102	9.26185712833363e-14	9.24852716338347e-13
GABRB2	19.2394845807899	-1.84587	0.418725464890927	-4.40831	1.04181545063011e-05	3.50215634172697e-05
RNASE13	0.552544253816844	-1.84575	0.487203236839787	-3.78847	0.000151580359703343	0.000414412562510612
IYD	12.1329	-1.84538	0.392868224764297	-4.69719	2.63763905448505e-06	9.77465725176428e-06
SLC7A3	1.51765977048988	-1.84472	0.457319754422636	-4.03376	5.48907290105339e-05	0.000161906475602949
ANKRD53	25.9197565993617	-1.84455	0.223596115470081	-8.24946	1.59105851691275e-16	2.19479375532596e-15
CCL16	1.48139751863219	-1.84428	0.34967410387676	-5.27428	1.33276331917746e-07	5.99727486383649e-07
SAA1	4128.21641025528	-1.84132	0.361465101485819	-5.09404	3.50505136665035e-07	1.48150106614307e-06
MGLL	5214.78496341951	-1.84124	0.193033989247955	-9.53842	1.45027809177101e-21	3.69131243113401e-20
CNN1	586.887610340679	-1.84093	0.283908957656439	-6.48422	8.91910861022982e-11	6.26477921242727e-10
NOVA1	64.765024550386	-1.84017	0.307360759880882	-5.987	2.13749026000073e-09	1.23737963660672e-08
CRACR2A	389.613015504455	-1.84008	0.231017338042547	-7.9651	1.65085450684578e-15	2.02524279480956e-14
DGKB	14.888584923574	-1.8397	0.394891521435547	-4.65874	3.18155374718619e-06	1.16429080574407e-05
VWA3A	5.77418422730101	-1.83926	0.36791908848997	-4.99908	5.76058092134819e-07	2.35926896369951e-06
PCDH8	7.2351236198319	-1.8392	0.521861883009238	-3.52431	0.000424582860074851	0.00107178422285166
MAPK4	47.4498808988366	-1.83895	0.430159867763556	-4.27504	1.91103099334134e-05	6.13317519243847e-05
ARSH	6.83517420109836	-1.83791	0.293911981047626	-6.25327	4.01948102865281e-10	2.5751346822761e-09
SNTB1	545.221567629936	-1.83728	0.188337484855998	-9.75524	1.75187327704997e-22	4.95737796057055e-21
SLC12A2	2099.05520533689	-1.83661	0.155270172048071	-11.8285	2.78228824124328e-32	2.11014597664819e-30
RPRM	53.8751669296356	-1.83608	0.403970848320626	-4.54509	5.49125782892495e-06	1.93688067989552e-05
EPHX2	879.83069511161	-1.83604	0.213291749850459	-8.60811	7.42726694066617e-18	1.20463196190043e-16
DEUP1	8.36077503118681	-1.83597	0.443942542080975	-4.1356	3.54024106108792e-05	0.000108382637354731
ZNF415	72.5351964730241	-1.8352	0.260892158606581	-7.03433	2.0021358931639e-12	1.70481871302906e-11
ZNF135	49.9263222410568	-1.83299	0.246712921368683	-7.42965	1.08885900159323e-13	1.07073993054309e-12
EPB41L4A	184.502427714504	-1.83297	0.235430001175674	-7.78562	6.93726323712762e-15	7.90485110834013e-14
FAM110D	62.3532345235474	-1.83201	0.206886133039389	-8.85518	8.3546388774493e-19	1.51801600476487e-17
MAP2K6	312.940817979163	-1.83046	0.213443678827954	-8.57582	9.83815111457693e-18	1.56983036481576e-16
SOBP	205.524	-1.83002	0.239894184371186	-7.62844	2.3761459113975e-14	2.53776176500624e-13
PCDHA10	8.20452799515055	-1.82961	0.386482797062887	-4.73399	2.2014573414029e-06	8.25458374229393e-06
MUC4	2271.52545031117	-1.82685	0.479434298834379	-3.81043	0.000138724145765173	0.000382220829918956
AQP12A	0.294914216762679	-1.82676	0.814174056860303	-2.2437	0.0248517147295018	0.0431581692804077
LMCD1	1443.83378240941	-1.82657	0.214058581669184	-8.53302	1.42577926916352e-17	2.21891626660449e-16
CDH15	152.339948886387	-1.82654	0.377004523050136	-4.84489	1.26684902182836e-06	4.94105407576738e-06
CCN5	317.308600602053	-1.82522	0.384413614374943	-4.74806	2.05380770717664e-06	7.72880268753314e-06
MESP1	32.8119049259872	-1.82361	0.338372349389883	-5.38937	7.07059173222284e-08	3.3129913686776e-07
KCNAB1	82.0576977234295	-1.8221	0.156706014588197	-11.6275	2.98779446690565e-31	2.04271364045779e-29
CACNA2D1	923.916695826982	-1.82163	0.290541559756143	-6.26977	3.61577853383763e-10	2.33889431196065e-09
CPEB3	354.077661957313	-1.81979	0.154714181735278	-11.7623	6.10830536284069e-32	4.52280175344248e-30
CXCL12	2230.12065858268	-1.81956	0.287349507871254	-6.33221	2.41668701941167e-10	1.59914510542702e-09
LVRN	35.7746290931375	-1.81836	0.330513149804769	-5.50161	3.76329289952944e-08	1.83301523366836e-07
DEFB1	1955.0101611046	-1.81791	0.341068224426258	-5.33004	9.81893779240129e-08	4.50939351961396e-07
PLAAT1	85.7920052066714	-1.8168	0.344907264151577	-5.2675	1.38297862349834e-07	6.21279102014253e-07
PERCC1	1.09540119000865	-1.81609	0.416729651522843	-4.35797	1.31276206582882e-05	4.33109753067475e-05
SASH1	2344.34736860378	-1.81544	0.205397414374798	-8.83866	9.68746485882992e-19	1.75169188417433e-17
KCNQ4	87.147703708252	-1.81511	0.271876271666812	-6.67622	2.45187396329393e-11	1.84981695345893e-10
HS3ST6	76.6911394012873	-1.81422	0.460608013585163	-3.93874	8.19089288200281e-05	0.000234444562420278
ABCC8	6.38654001968903	-1.81376	0.471330336045532	-3.84817	0.000119001233158508	0.000331585616653031
OTOP2	45.1127472292257	-1.81274	0.381563308631466	-4.75083	2.02579633230124e-06	7.63259104847128e-06
AIF1L	1890.19129697652	-1.81187	0.253980321898245	-7.13388	9.75752145515673e-13	8.61799384344418e-12
SPNS2	1510.71435474047	-1.80986	0.259890277087748	-6.96394	3.30882359007841e-12	2.75485299168617e-11
CLYBL	125.30905558356	-1.80894	0.174511148829398	-10.3657	3.55027067930187e-25	1.31958771101909e-23
NXPH3	62.0648731041017	-1.80753	0.230664011221528	-7.83621	4.64349967173435e-15	5.39619598949129e-14
RHOU	463.089645498816	-1.80652	0.192870098276191	-9.36651	7.49695185303273e-21	1.74460123059456e-19
ADGRF1	704.030754085668	-1.80629	0.367775722471276	-4.9114	9.04289473133914e-07	3.60733703156252e-06
EFHC2	55.6613806606099	-1.80513	0.311606463044714	-5.793	6.91418211633548e-09	3.74778280050094e-08
LRRTM4	5.38937981437147	-1.80393	0.527657415340605	-3.41876	0.000629072605000958	0.00153363054522162
PBX1	1778.75846645226	-1.80358	0.261141228753544	-6.90655	4.96581709960502e-12	4.04983246525472e-11
GCKR	11.5485414554887	-1.80313	0.265183118412845	-6.79957	1.04932420352988e-11	8.24192465606928e-11
INPP5J	234.915997548746	-1.80167	0.237623056337627	-7.58206	3.40102185257889e-14	3.57527173761843e-13
BIN1	4566.89233436919	-1.80129	0.241938473037007	-7.44523	9.67743438086963e-14	9.61736754678148e-13
B3GALT5	166.37599172702	-1.80096	0.468859584989679	-3.84114	0.000122463634018381	0.00034072646013164
MEF2C	1672.37941757657	-1.80041	0.302115591026834	-5.95933	2.53271312841889e-09	1.45092706528046e-08
IL26	5.48694449794111	-1.80029	0.363148967809113	-4.95745	7.14239185444412e-07	2.88919081427989e-06
DMGDH	21.231694537523	-1.79966	0.192733567918992	-9.33755	9.85930542713998e-21	2.26185021817828e-19
C2CD4B	60.9925860918637	-1.79912	0.292742819544376	-6.14574	7.95905627640258e-10	4.86291589125406e-09
GASK1A	57.0638501100785	-1.79892	0.283349481727714	-6.34877	2.17050103280573e-10	1.44594579827702e-09
MEOX2	88.9652762469247	-1.79845	0.313332690285948	-5.73973	9.48261396568702e-09	5.02227332256757e-08
HFM1	4.43209387906962	-1.79689	0.359311922077069	-5.00092	5.70588582649113e-07	2.339425677121e-06
DNAH9	47.2979089351727	-1.79336	0.267488729600766	-6.70444	2.02186058700052e-11	1.54467840033771e-10
SOD3	655.728919651869	-1.79327	0.223679563732836	-8.01715	1.08224719716006e-15	1.35158244962662e-14
AOC3	458.395941520942	-1.79215	0.234935021048336	-7.62827	2.37916210079782e-14	2.53953524981456e-13
TNFSF15	228.035510577599	-1.7906	0.237593526436937	-7.53638	4.83185048220545e-14	4.98607506285284e-13
DNAI2	7.44773794008208	-1.78992	0.319593538866477	-5.60063	2.13577562928907e-08	1.07697132876103e-07
BSPRY	991.972307066286	-1.78912	0.276470102773395	-6.47129	9.71669343742538e-11	6.79696856472329e-10
ABCD2	38.3100435023338	-1.78873	0.29488200679068	-6.0659	1.31212700285701e-09	7.78836348051977e-09
PMP2	24.683702316249	-1.78581	0.464825471616645	-3.84189	0.000122091465298187	0.000339741446736621
PODN	592.603778729261	-1.78503	0.322111490711662	-5.54166	2.99624300835017e-08	1.47901502702039e-07
KRTAP17-1	0.865142140776475	-1.78424	0.605549944544033	-2.94647	0.00321419384997692	0.00682360532543265
SYT9	3.30406331745241	-1.78419	0.392284459184215	-4.54821	5.41039428295472e-06	1.9115978140813e-05
AGXT	5.1305626091274	-1.78306	0.492550663907437	-3.62005	0.000294540579185951	0.000766018141037126
ANKRD35	866.769401760076	-1.78279	0.286069389816586	-6.23203	4.60438412833666e-10	2.91792719472702e-09
SYT4	1.65167424615931	-1.78276	0.497589240556444	-3.58279	0.000339946590750267	0.000873915120697783
OGDHL	151.952516823437	-1.78151	0.384562121001445	-4.63256	3.61170226385177e-06	1.30891891098346e-05
DDAH1	491.97392800107	-1.78075	0.201680119393813	-8.8296	1.05052541840893e-18	1.89408014081372e-17
PTGER3	267.937003688982	-1.78068	0.299674691196477	-5.94206	2.81470586185061e-09	1.60267127386163e-08
CRHBP	8.68491974125353	-1.77985	0.328295354378037	-5.42148	5.91060471866251e-08	2.80028725833851e-07
ZFP2	18.8839966599821	-1.77851	0.193921862475038	-9.17128	4.67420225622536e-20	9.89399218823385e-19
GLOD5	2.47500382949471	-1.77751	0.43011419761848	-4.13265	3.5860562071498e-05	0.000109659795835027
EDNRB	284.879103932907	-1.77092	0.218065660348596	-8.12105	4.62166961811814e-16	6.08844844980359e-15
FOLH1	187.168378991691	-1.77024	0.281206878253167	-6.29515	3.07100596465924e-10	2.00240705659456e-09
ROR1	196.012069660225	-1.77014	0.246415770360192	-7.18354	6.79271602189976e-13	6.12947732361504e-12
CSTB	72258.9023918893	-1.76936	0.25086941748999	-7.05293	1.75190733280022e-12	1.50612574875386e-11
ZNF418	27.0888962661905	-1.76633	0.24230897372133	-7.28957	3.10952915815764e-13	2.91399748473072e-12
NPAS3	22.4197869827393	-1.76533	0.257499067749936	-6.85569	7.09678369951931e-12	5.68379859098312e-11
C2orf78	0.478511377494385	-1.76532	0.598676100688275	-2.94871	0.00319107270995567	0.00677912962980262
ALDH6A1	627.891673597355	-1.76505	0.14956826079323	-11.801	3.85812497598107e-32	2.86802599901005e-30
KCNJ12	338.849858957487	-1.7624	0.30501844054341	-5.77801	7.55876602212978e-09	4.06711124529529e-08
NR4A2	772.378520122126	-1.76216	0.249792072791456	-7.05452	1.73191964828589e-12	1.49168049523401e-11
PRKAR2B	250.737157513636	-1.76154	0.229933126744034	-7.66109	1.84362966250586e-14	1.99403663208558e-13
KDM4E	0.768498230907653	-1.76146	0.481329499456026	-3.65956	0.000252645228939148	0.000664626186450928
RHBG	38.3709341925964	-1.76035	0.341942191709729	-5.14809	2.63150170350805e-07	1.13141889859574e-06
MRO	21.330071975824	-1.75614	0.25686458539555	-6.83682	8.09693531901645e-12	6.43529441370959e-11
SLC7A2	796.882858779064	-1.75435	0.313097015035784	-5.60321	2.1041399906261e-08	1.0627353584362e-07
FOXC1	1137.94609182555	-1.75387	0.1927589234831	-9.09878	9.13514049330781e-20	1.86009333544712e-18
GKAP1	87.4608322227683	-1.75227	0.232552320561482	-7.53496	4.88477074961573e-14	5.03612605682726e-13
SOX17	77.0219324583212	-1.75204	0.210067427150345	-8.34037	7.40568829248712e-17	1.05982245059711e-15
ST8SIA6	64.0712102032149	-1.75199	0.282231423713735	-6.20764	5.37873553545722e-10	3.37553945680805e-09
SCG3	10.8312895193089	-1.75019	0.4089872512523	-4.27932	1.8746922283863e-05	6.02998102925148e-05
CAPN8	18.1083119135796	-1.74976	0.344176179325064	-5.0839	3.69759707393018e-07	1.55831464535285e-06
C13orf46	11.2054741947776	-1.74951	0.296185451993775	-5.90679	3.48828046421337e-09	1.96057479556283e-08
ADH7	2850.84805548725	-1.74933	0.477042172499945	-3.66704	0.000245371167254131	0.000647126295392318
GALNT17	156.456390361995	-1.74576	0.304218762186222	-5.73851	9.55121199044134e-09	5.0543179157327e-08
CNGA3	2.43015450940927	-1.74547	0.327490190525269	-5.32984	9.82999748495528e-08	4.51226030104551e-07
HPN	53.0948754795214	-1.74505	0.442738135109899	-3.94149	8.09760434706681e-05	0.000232052045638064
SFTPA2	42.2112581670335	-1.74365	0.550064263729143	-3.1699	0.00152493709118604	0.00346514392639351
ZPBP	0.504517078975319	-1.74263	0.627570974143633	-2.77679	0.00548986177763095	0.0110989597081664
UGT2B7	13.1264535309956	-1.74241	0.498423179656067	-3.49584	0.000472568056688572	0.00118413822979495
RND1	192.494	-1.74182	0.260103090601496	-6.69666	2.13239368471976e-11	1.62382645918111e-10
ANKRD20A4P	1.6203290946238	-1.74139	0.46147222054574	-3.77355	0.000160939947286951	0.000437828642539422
AMIGO1	216.778436150115	-1.74102	0.222981661509281	-7.8079	5.81475499347537e-15	6.69500954473104e-14
SPNS3	28.4429370751695	-1.73865	0.227380109355332	-7.64647	2.06575542459983e-14	2.22145788570773e-13
MT-ND1	99637.2101087159	-1.73685	0.173542571928993	-10.0082	1.40290225483929e-23	4.39474380265961e-22
LIFR	688.85007134822	-1.73647	0.269030204210703	-6.45454	1.0854906903131e-10	7.52015425356332e-10
DRC7	4.44700784134375	-1.73598	0.436048893927998	-3.98117	6.85777304551898e-05	0.000198649547644514
REG4	4.79025318424032	-1.73575	0.483775122970562	-3.58793	0.000333315217427874	0.000858753124477564
SPINK13	2.79794018135897	-1.73336	0.586564493125642	-2.9551	0.00312563038567991	0.00665324086225972
ZSCAN18	246.25699400195	-1.73083	0.260666264256785	-6.64004	3.13603962392233e-11	2.3174528708062e-10
PIK3C2G	116.821983209946	-1.73029	0.377167836461735	-4.58759	4.48387477859284e-06	1.60298523334694e-05
NTF3	49.6007647919862	-1.7302	0.316599896912028	-5.46493	4.63080972526948e-08	2.22718764014052e-07
RAI2	220.380620713155	-1.73016	0.253409795856866	-6.82751	8.64034577522853e-12	6.84975020767482e-11
TTC29	6.91130587927385	-1.7299	0.572555774658716	-3.02137	0.00251632761087028	0.00545898843479246
OLAH	14.7719263746072	-1.72913	0.378760372822528	-4.56525	4.98904602534167e-06	1.77275795130359e-05
ARHGAP6	85.2334069531674	-1.72903	0.202541196953248	-8.53669	1.38123271478648e-17	2.15621937050793e-16
APBB1	520.100942010142	-1.72868	0.201976046773528	-8.55884	1.14007998572112e-17	1.79740379281285e-16
LIPI	1.47286487663276	-1.7264	0.374138733986445	-4.61433	3.94360770945693e-06	1.41959268296035e-05
SNTG2	10.701604775663	-1.72609	0.32067433070361	-5.38268	7.33837340594015e-08	3.43159633084066e-07
SBK3	14.047094972904	-1.72547	0.37636027207149	-4.58462	4.54804349237585e-06	1.62321891234094e-05
CRB1	6.00998573609943	-1.72514	0.387813656487452	-4.44838	8.65185684350241e-06	2.94147430579547e-05
IL6	570.830749591924	-1.7237	0.337381818451145	-5.10904	3.23792163338421e-07	1.37510736699584e-06
MANSC1	1304.63892958641	-1.72285	0.22010145252194	-7.82751	4.97639999978537e-15	5.77326495963093e-14
RELN	123.462272690488	-1.72201	0.322719178424605	-5.33594	9.50532739387708e-08	4.37072405668874e-07
TPO	32.1147300043553	-1.71969	0.301444779204432	-5.70482	1.16469071289066e-08	6.06902673840912e-08
TEX101	42.0172221510188	-1.7196	0.377669979003219	-4.55318	5.2840053475833e-06	1.86941023940091e-05
KCNN2	22.6218964820949	-1.7195	0.23223680761664	-7.40407	1.32073361064267e-13	1.28793871567772e-12
COQ8A	7.28265146336325	-1.71831	0.278615237613639	-6.16732	6.94551732292704e-10	4.28558550758868e-09
PPP1R42	1.70833936524027	-1.71763	0.543009178683728	-3.16316	0.00156065673956525	0.00353858420506849
EPHA5	6.28382885497389	-1.7171	0.500492356417153	-3.43083	0.000601734253960459	0.00147292405323942
ZBTB7C	1827.14	-1.71694	0.298250359152499	-5.75671	8.57686002297447e-09	4.57099057782022e-08
FUT3	1346.29920893772	-1.71636	0.286036624402659	-6.00049	1.96717633718126e-09	1.14267021160982e-08
RXRG	41.7761404759518	-1.71519	0.378666050729718	-4.52957	5.91046009821527e-06	2.07419724653178e-05
STMN2	19.4677250968987	-1.71318	0.449774741874827	-3.80897	0.000139546314835196	0.000384316541577143
MT-ND5	89504.4283885066	-1.71282	0.189358512687358	-9.04536	1.49175353325755e-19	2.96656252001207e-18
MPC1	974.153807210302	-1.71044	0.121319011544555	-14.0987	3.86945481236358e-45	1.57579341304363e-42
GMDS	1318.25161254735	-1.70863	0.132505955214334	-12.8947	4.81969865976854e-38	6.83995568132152e-36
LHCGR	0.427069551399289	-1.70722	0.598884261937039	-2.85066	0.00436283033143144	0.00902782509651
SLC25A25	1722.40112636207	-1.70634	0.174270062730976	-9.79134	1.2265515290838e-22	3.51868143864118e-21
LIPE	312.242692205712	-1.70586	0.205382535389554	-8.30578	9.91650490832917e-17	1.39568659990782e-15
SPRR2A	42390.008486751	-1.70549	0.397600019054225	-4.28945	1.79114325434948e-05	5.78408663742954e-05
ALDH1A2	94.4431150046587	-1.69789	0.292375562946457	-5.80723	6.35146214466953e-09	3.45676758733569e-08
NPY	2.13487340062205	-1.69776	0.703133241593867	-2.41456	0.0157543563998692	0.0286725306945253
FAM184A	47.9441348249425	-1.69775	0.270235967628088	-6.28246	3.33257939228159e-10	2.16167623807517e-09
TNS1	5062.94227890341	-1.6974	0.212698890898588	-7.98029	1.45988141766219e-15	1.80157830020196e-14
NDNF	81.1367066557003	-1.69738	0.333555961639815	-5.08874	3.60457322014444e-07	1.52047894917734e-06
SCNN1A	4122.55875728999	-1.69574	0.259968968966306	-6.52287	6.89766251319226e-11	4.90375377076397e-10
CATIP	2.30665571216397	-1.69484	0.364350891184502	-4.65166	3.29267632992113e-06	1.201201668713e-05
ECHDC3	558.574938488843	-1.69391	0.300697884653354	-5.63325	1.76844640579181e-08	9.01450517542804e-08
PTGDR2	7.85647098133981	-1.69344	0.241334034082417	-7.01699	2.26704199931478e-12	1.91644845546768e-11
MYH8	251.825945053559	-1.69274	0.596874491993794	-2.836	0.004568242504244	0.00939785710871984
CFAP126	200.473028999475	-1.69172	0.169146624432016	-10.0015	1.50068072064862e-23	4.66206499832681e-22
CLDN4	10855.3245831899	-1.69168	0.254268582577767	-6.65313	2.86916411238591e-11	2.13709945595727e-10
STBD1	67.3087909013998	-1.69129	0.193328293956756	-8.74826	2.16661230172154e-18	3.75806928223607e-17
WDR17	13.858181332887	-1.69126	0.368900105487261	-4.58461	4.54827100351123e-06	1.62321891234094e-05
CES3	119.543085896337	-1.69025	0.305996230059531	-5.52376	3.31823980036053e-08	1.62766656664451e-07
DYRK1B	909.281886750308	-1.69019	0.194445974531312	-8.69232	3.5510349634803e-18	5.98753717109599e-17
TNFSF13	181.540702597221	-1.69002	0.170987610246644	-9.88386	4.89119294263816e-23	1.44978983219052e-21
EYA4	126.663917558614	-1.68865	0.354383204171583	-4.76504	1.88818551491935e-06	7.14140505773958e-06
TCEAL7	68.3460146193721	-1.68809	0.263487183584655	-6.40674	1.48661307624917e-10	1.01157728868056e-09
SLC25A23	2279.93178622877	-1.68797	0.180532843318283	-9.34993	8.77087426503274e-21	2.02096909725533e-19
ADRB1	34.1132412449058	-1.68749	0.294487147414323	-5.73028	1.00265458826553e-08	5.28793029334969e-08
TMEM170B	130.28098833074	-1.68631	0.213994270932464	-7.88018	3.26909576452967e-15	3.86128442351415e-14
LZTS3	579.81484480099	-1.68364	0.207896314744463	-8.09847	5.56555342050892e-16	7.25535923635307e-15
LEFTY1	3.30323481392651	-1.68363	0.373499043390871	-4.50772	6.55285838169189e-06	2.27914400416328e-05
CSTA	39101.9462139371	-1.68325	0.295920137949326	-5.68819	1.28390685127073e-08	6.63670724195766e-08
TMEM220	94.0504285046709	-1.68067	0.183926895331821	-9.13771	6.37895056410961e-20	1.32626948854012e-18
MMP7	2617.79204735001	-1.68031	0.387659152790098	-4.3345	1.46090781689087e-05	4.7844731003176e-05
RTN2	540.450565395001	-1.67869	0.19163714607985	-8.75971	1.9575247010872e-18	3.40485703114824e-17
LCN2	14723.6400249605	-1.67761	0.338819909109463	-4.95133	7.37079731112837e-07	2.97580056097775e-06
TFCP2L1	3051.46545117063	-1.67662	0.237579278844765	-7.05708	1.70041317279788e-12	1.46521802971586e-11
CA14	43.2919274621342	-1.67642	0.182977147514545	-9.1619	5.09926357207806e-20	1.07451636103193e-18
KLHDC9	51.7551085069447	-1.67566	0.287387107276765	-5.83069	5.52000621828005e-09	3.02622992353059e-08
TERB2	0.455153772209829	-1.67514	0.590283576583415	-2.83786	0.00454167624681192	0.00935039247516514
GPT2	3098.56851341329	-1.67399	0.17577034455171	-9.52376	1.67029318285624e-21	4.22261837981726e-20
CD200R1	80.1870718006026	-1.67222	0.240615324557562	-6.94977	3.65885564195887e-12	3.03414531831852e-11
TMEM125	362.545645782121	-1.67212	0.254056740221333	-6.58166	4.65213767820751e-11	3.3778486482892e-10
VSX1	1.21941556336766	-1.67206	0.479279241971757	-3.48871	0.000485363517867907	0.00121360314738648
CACNA1D	40.1419818511413	-1.66622	0.271520702847873	-6.13662	8.42950226752405e-10	5.14029511645599e-09
DRC1	10.313529615259	-1.66621	0.308629460707091	-5.39875	6.71082904416553e-08	3.15230592989852e-07
PNMT	25.9736934934916	-1.66615	0.417667942962071	-3.98918	6.63007400859471e-05	0.000192739255746438
EGR3	870.222671939572	-1.66582	0.255094721497732	-6.53021	6.56756177690995e-11	4.67617387939392e-10
PLCD4	86.2697520932216	-1.66568	0.281990578306032	-5.90688	3.48651782456727e-09	1.96039303070978e-08
CIBAR2	13.5163930308828	-1.66532	0.422630539937738	-3.94037	8.13557875951106e-05	0.000233068966052792
FLG2	807.535651098072	-1.6649	0.639339025020766	-2.60409	0.00921187650019295	0.017724848051604
IL33	1063.89353928085	-1.66438	0.363227056248241	-4.58219	4.60126688524305e-06	1.64056970995923e-05
RGS11	32.1188813445143	-1.66428	0.271885639526022	-6.12125	9.28448997114706e-10	5.63050665683062e-09
DNASE1L2	58.572465225692	-1.66402	0.324189398561353	-5.13285	2.85381807111213e-07	1.22083977908526e-06
CRACDL	480.448194570651	-1.66387	0.207935044602411	-8.00189	1.22519454851349e-15	1.52502122772779e-14
ADCY5	161.128976273496	-1.6626	0.319362762002271	-5.20601	1.92947772730768e-07	8.45494883407128e-07
MRAP	0.909929793193331	-1.66166	0.305628024973852	-5.43687	5.42244353088525e-08	2.58997028720228e-07
GOLGA6B	0.297338550915733	-1.66158	0.708257300160101	-2.34601	0.0189758120793728	0.0338901599468863
PTGIS	371.19608534918	-1.65887	0.387209396401034	-4.28416	1.83428996946295e-05	5.91627995832464e-05
PDE1A	68.7576717899387	-1.65692	0.219672892383997	-7.54268	4.60413276841838e-14	4.76515022932494e-13
PPP1R36	27.1048977970192	-1.65636	0.21543213139264	-7.68856	1.48801782455292e-14	1.62916644695207e-13
NNT	2832.74714620574	-1.6543	0.165914531279779	-9.97077	2.04638474994746e-23	6.2741285631368e-22
ANXA9	439.661404594796	-1.65406	0.26311810204779	-6.28639	3.24940831253401e-10	2.11138279287893e-09
PRELP	1017.55959926151	-1.65281	0.33074349556866	-4.99725	5.81527903646093e-07	2.37958982503326e-06
IKZF2	846.949317918412	-1.65208	0.212514797507671	-7.77397	7.60620819842299e-15	8.63035119206892e-14
AGTR1	31.0220512783843	-1.65155	0.388368215225692	-4.25254	2.11356343140099e-05	6.73127911602086e-05
FDCSP	9920.78085866244	-1.65049	0.711148002370369	-2.32088	0.0202932665286268	0.0360096392801711
CFAP70	32.3995706331296	-1.6497	0.216982217796826	-7.60294	2.89476485935639e-14	3.07238697508913e-13
ZNF676	6.15970443216733	-1.64904	0.386995344236425	-4.26114	2.03387105386213e-05	6.49680391640667e-05
ZNF540	26.0643244673865	-1.64901	0.212084881299587	-7.77523	7.53121729389227e-15	8.55044203433236e-14
TTC9	1937.2954864454	-1.64853	0.237141559304068	-6.95165	3.6103885476232e-12	2.99660649812252e-11
ERICH5	31.1776916766605	-1.64791	0.413821066654238	-3.98218	6.82867324930485e-05	0.000197990304874211
AKAP6	862.209677969357	-1.64768	0.315144615304534	-5.22834	1.71038200001734e-07	7.56566375592085e-07
ALPK2	235.30412064095	-1.64765	0.279232552197587	-5.90065	3.62073083259746e-09	2.02960207485647e-08
MTNR1A	4.1219894494081	-1.64621	0.509961766557436	-3.2281	0.00124617245106885	0.00288030188121655
RAB3C	23.0878053145627	-1.64618	0.334571747910101	-4.92025	8.64353787941685e-07	3.45833821219812e-06
ACAT1	1112.51468244593	-1.64594	0.128640513869791	-12.7949	1.7518067492407e-37	2.36282197839463e-35
RAET1E	411.98111897361	-1.64481	0.295073814579267	-5.57424	2.4861123449215e-08	1.23994522250837e-07
LRRC74A	1.55828014970443	-1.64392	0.376067143024783	-4.37135	1.23479860850366e-05	4.09189498197401e-05
MTARC2	220.029873406345	-1.6433	0.225587773481918	-7.28455	3.22753933219619e-13	3.02156393353479e-12
PTPN5	19.9518040793504	-1.64221	0.309503667191208	-5.30593	1.12098030221422e-07	5.10932457454478e-07
ABCA9	66.2933129420409	-1.6418	0.254933544985805	-6.4401	1.19395319435678e-10	8.20180608356641e-10
PWWP3B	105.630713691974	-1.6413	0.417651280211366	-3.92984	8.50020831583944e-05	0.000242439711298143
FHL3	2200.11750592166	-1.64119	0.171342681701755	-9.57842	9.85434462158982e-22	2.5782323714559e-20
CA13	246.471145282184	-1.64094	0.204083258989184	-8.04052	8.94581106926702e-16	1.12697968231728e-14
SPARCL1	4531.25990519742	-1.64077	0.211568281595485	-7.75529	8.81391192708839e-15	9.90467979185044e-14
UNC13C	4.73468569478008	-1.64034	0.46471643757885	-3.52977	0.000415917865415358	0.00105132767141086
VSIG10L	2492.38528316118	-1.63931	0.309237907261798	-5.30114	1.15083832303188e-07	5.23649606639693e-07
SMIM32	3.56773244780612	-1.63918	0.465996785860769	-3.51757	0.000435520967186672	0.00109776833669375
LGR6	295.136429750416	-1.63767	0.333251678650727	-4.9142	8.91461117840184e-07	3.55843620722356e-06
ISM1	278.899029542753	-1.63719	0.245901806547361	-6.65792	2.77738867297978e-11	2.07451443424761e-10
MAML3	477.017846336215	-1.63672	0.179342813625126	-9.12621	7.0940896656894e-20	1.46843736693215e-18
IGF1	43.6800293030271	-1.63645	0.317025764316029	-5.16189	2.44468341663024e-07	1.05569973360383e-06
AL138752.2	0.349751801740209	-1.63625	0.598378301370421	-2.73447	0.00624801228500136	0.0124940237120976
PRSS3	710.641386371568	-1.63579	0.424408956351673	-3.85428	0.000116072029824871	0.000324001986992895
HSPB3	354.149945429183	-1.63326	0.39249330522351	-4.16124	3.16528386181915e-05	9.77018661780493e-05
SYBU	368.716107535132	-1.63307	0.266653470581919	-6.1243	9.1083811162694e-10	5.52907658623055e-09
CHL1	923.475878940229	-1.63126	0.3926371582445	-4.15464	3.25804618539881e-05	0.000100317191306831
ME3	185.783286591893	-1.63056	0.219582464555537	-7.42574	1.12150973855178e-13	1.1016907148553e-12
ACADM	1796.84467061484	-1.62902	0.124118309782808	-13.1247	2.37644597709793e-39	3.98939825483823e-37
APOB	15.3881288742845	-1.62896	0.413633187666687	-3.93818	8.21011911191452e-05	0.00023488112602855
CLDN23	218.008124661631	-1.62858	0.191668394370852	-8.49686	1.9478984364739e-17	2.97391861535987e-16
LTK	60.2570954458476	-1.6278	0.294657809377926	-5.52436	3.30685278608426e-08	1.62293092066326e-07
CCDC141	43.0088739469029	-1.62719	0.305802144558238	-5.32107	1.03160326754424e-07	4.72148155653707e-07
BMX	47.4828802889482	-1.62715	0.249882542981151	-6.51165	7.43284272053047e-11	5.2702287162641e-10
FO681492.1	16.2110236783907	-1.62714	0.252869954980673	-6.43468	1.23733905288419e-10	8.48739380361752e-10
ATP7B	202.39449670663	-1.62704	0.184833185877904	-8.80276	1.33496420369923e-18	2.37491779942048e-17
ZNF582	21.0576697219578	-1.62639	0.220533518291757	-7.37478	1.64617935823584e-13	1.58794428001195e-12
EHF	11997.0424089724	-1.62596	0.224535500980547	-7.24145	4.43900192999196e-13	4.08253070327481e-12
MKRN2OS	68.0430059681971	-1.62417	0.2131918471037	-7.61837	2.56901927996975e-14	2.73284714205981e-13
CHRNB2	11.5228281680488	-1.62396	0.304724435424676	-5.32929	9.85991628862165e-08	4.52377692468159e-07
SLC1A2	58.6298328775979	-1.62376	0.339077857710714	-4.78874	1.67830740548112e-06	6.39799198756162e-06
MMEL1	13.1918408840329	-1.62278	0.298737130724303	-5.43212	5.56887385814711e-08	2.65382126646324e-07
ITGA7	1337.61316236365	-1.62273	0.292858238103805	-5.54102	3.00708168990401e-08	1.4839742175177e-07
C3orf18	138.093884049999	-1.62048	0.192865858030156	-8.40211	4.38530247259556e-17	6.39796504821906e-16
FAM110B	182.28828756315	-1.62011	0.234966587027922	-6.89505	5.38446311548123e-12	4.3722213932514e-11
SHISA6	44.6552060077166	-1.61909	0.416616866444279	-3.88627	0.000101795721443323	0.000286887204723601
RFPL4B	0.987595651875276	-1.61671	0.4944493084345	-3.26971	0.00107658110697964	0.0025203191548425
SLC13A4	126.84961691591	-1.61635	0.26399466244046	-6.12266	9.20230877391501e-10	5.58247572091159e-09
P2RX6	99.1048633081605	-1.6157	0.310002583267945	-5.21188	1.869338123047e-07	8.20485263801298e-07
OPCML	15.6220195214121	-1.61454	0.408759383148001	-3.94986	7.81961708900452e-05	0.000224635618660208
MT-ND6	31871.5549156811	-1.61449	0.191783699796963	-8.41828	3.82036736365924e-17	5.60869450026869e-16
ZNF662	117.005978927511	-1.61433	0.264599651083349	-6.10105	1.05376231007532e-09	6.33102288474693e-09
TPRG1	723.277291181135	-1.61331	0.233286325293732	-6.91558	4.65966713704423e-12	3.81677063743986e-11
FAM216B	2.78584465714142	-1.61286	0.507938785313578	-3.1753	0.00149680643787331	0.0034041125410563
STXBP6	89.3750537263285	-1.61166	0.363815615728439	-4.42988	9.42868172795557e-06	3.18764654051239e-05
PDE1C	49.9726403626317	-1.61103	0.232407127544478	-6.93193	4.15142426405098e-12	3.42291508531985e-11
HOGA1	35.6090422816359	-1.61066	0.268560278248058	-5.99737	2.00539908332811e-09	1.16342957658673e-08
C4BPB	5.5708460995376	-1.60833	0.413857136116589	-3.88618	0.000101832123470883	0.000286946625899526
GPR26	2.18783216296103	-1.60649	0.496880384162568	-3.23314	0.0012243553323795	0.00283536884249804
FOXA1	528.347852809431	-1.60499	0.383079157539119	-4.1897	2.79324706384701e-05	8.69200950947608e-05
GALNT12	317.193881986245	-1.60462	0.231154679850402	-6.94177	3.87222818419656e-12	3.20399516672059e-11
LRRC10B	34.0079257039708	-1.60455	0.321270670050696	-4.99439	5.90215789229729e-07	2.41303194666969e-06
MUC20	531.309335978525	-1.60349	0.36154445796727	-4.4351	9.20296774866344e-06	3.11639903896805e-05
ACAA2	795.016218100838	-1.60329	0.184452131615694	-8.69218	3.55550503002062e-18	5.98968306900866e-17
MAK	22.6542787116095	-1.60202	0.220949076469318	-7.25064	4.14821807436548e-13	3.82989498211377e-12
ZBTB47	818.603665814758	-1.60079	0.173301766819112	-9.23703	2.53425249401099e-20	5.50744222393362e-19
NPPC	69.2788640914388	-1.60079	0.562782144915094	-2.84441	0.00444932748013747	0.00918145535199551
CHADL	111.582308721806	-1.60069	0.212151400178389	-7.54502	4.5221364066442e-14	4.69065234250642e-13
CYSLTR1	104.17850902419	-1.60007	0.223335126659414	-7.16444	7.81051524870469e-13	6.99065371017606e-12
SLC25A21	32.8012685752003	-1.59955	0.25185264061637	-6.35114	2.13730000093811e-10	1.42484131379265e-09
CASQ2	1148.8614789973	-1.59934	0.468413528749534	-3.41438	0.000639272498519267	0.00155728110725116
TGM1	22922.8921248273	-1.59912	0.341769435190484	-4.67894	2.88355867920957e-06	1.06292217114586e-05
MACROD1	865.257538266939	-1.5989	0.206590705854096	-7.73948	9.9827814226478e-15	1.11579620758032e-13
ZBED3	174.020320999925	-1.59777	0.213910561349906	-7.46932	8.061296694971e-14	8.11021863517141e-13
PPIL6	46.4194784496101	-1.59759	0.212632192499712	-7.51341	5.76047500553567e-14	5.89677476932786e-13
CGN	833.185942081811	-1.59737	0.235963697488876	-6.76955	1.29182929577787e-11	1.00539419184906e-10
PLEKHD1	18.2300190100953	-1.59728	0.280833075085636	-5.68766	1.28790517340481e-08	6.65553865197032e-08
FAM25A	28.5309618729192	-1.59654	0.410901434449369	-3.88545	0.000102139329209492	0.000287725722418257
PAK3	54.6372119830491	-1.59622	0.35031968232792	-4.55648	5.20179693475233e-06	1.84311068618717e-05
SNED1	311.997089895702	-1.59532	0.258194826162801	-6.17876	6.46058569219306e-10	4.00748846926664e-09
RRAD	5100.85250231841	-1.59529	0.342763507418747	-4.6542	3.25237599453827e-06	1.18835107286299e-05
KCNQ1	370.899851161356	-1.59471	0.218150273734102	-7.31014	2.66866871304772e-13	2.51343242843253e-12
DUOXA2	272.658808534708	-1.59468	0.356715086398724	-4.47046	7.80530294592248e-06	2.67355531332905e-05
FOSB	8300.92198612806	-1.59466	0.312993045295523	-5.09487	3.48983847186715e-07	1.4760700856511e-06
PDE4B	1189.65238517635	-1.5943	0.251053885823845	-6.35045	2.1468965861382e-10	1.4307297669202e-09
NELL1	44.9938507207313	-1.59357	0.484219356833465	-3.291	0.00099831753139931	0.00235120471658326
C8B	2.45575568115213	-1.59343	0.646075571720281	-2.46632	0.0136509895155724	0.0251870369935209
TMPRSS11E	3469.3385502206	-1.59139	0.386191144499425	-4.12073	3.77676067615405e-05	0.000114872638003562
C3	11481.5090558813	-1.59129	0.268002442498528	-5.9376	2.89229722855977e-09	1.64285639728957e-08
CNTN6	2.83678790447472	-1.59103	0.45987720749834	-3.45968	0.000540818157388627	0.00133779830217366
CAPN13	130.52530304852	-1.59041	0.515949740747416	-3.08249	0.00205276973009252	0.00453206073704458
PLA2G4C	361.846205576774	-1.58975	0.231249426108251	-6.87463	6.21530544249021e-12	5.00779857437286e-11
VWC2L	0.506900816250303	-1.58949	0.567089205338994	-2.80289	0.00506461919511169	0.0103192855538424
ALLC	1.16152830009393	-1.58894	0.488551743982686	-3.25236	0.00114452378363711	0.00266406113803107
DAGLA	164.127448318506	-1.5886	0.230121781819621	-6.90331	5.08047180072055e-12	4.13973372087421e-11
GYPC	563.111730708083	-1.58837	0.205479977071427	-7.73003	1.07523799389476e-14	1.19752873600658e-13
SATB1	793.036749503813	-1.58617	0.184674877923303	-8.58896	8.77578650685023e-18	1.41113140457361e-16
STK32A	26.1179987437707	-1.58577	0.316454737897018	-5.01105	5.41335739866049e-07	2.22631008011212e-06
ANKRD55	6.06566659269734	-1.58514	0.254761161029612	-6.22205	4.90685788664538e-10	3.09808455647212e-09
PLLP	498.705992131169	-1.58507	0.216749869740394	-7.31288	2.61477659780228e-13	2.46639526720191e-12
AVPR2	28.6519927768844	-1.58491	0.259312504843213	-6.11195	9.84211375293205e-10	5.95022177892998e-09
GRIA2	9.97868640418069	-1.58469	0.540431632022891	-2.93227	0.00336489046810967	0.00711932382415839
TBL1Y	13.4799098433085	-1.58452	0.633764100146589	-2.50017	0.0124134538622994	0.0231338272187082
CAPS	248.338895151076	-1.5829	0.273487889070001	-5.78784	7.12970036455832e-09	3.85456499074375e-08
C16orf96	7.22293682347527	-1.58049	0.300127460265388	-5.26605	1.39392948871805e-07	6.25748409109879e-07
SCARA3	1399.94811803268	-1.58021	0.229768662647162	-6.8774	6.09568349099184e-12	4.91564523619243e-11
CADPS2	557.192375324965	-1.58014	0.217598620376762	-7.2617	3.82257978073557e-13	3.55024229214276e-12
KRTAP16-1	0.575749733535251	-1.5787	0.660541813933252	-2.39001	0.0168480351912376	0.0304705776440871
PITX1	9707.78452753378	-1.57854	0.202552428078819	-7.79322	6.53239362597739e-15	7.47534085494407e-14
LRRIQ1	20.6429835723331	-1.57756	0.336848922713093	-4.68328	2.82320161209596e-06	1.04272546923095e-05
SCUBE1	48.8371808252446	-1.57696	0.248403975708363	-6.34836	2.17621745182846e-10	1.44923858958772e-09
SNTA1	1363.20363354117	-1.57692	0.183878856314443	-8.57588	9.83287240490981e-18	1.56983036481576e-16
CYP2J2	333.875985492765	-1.57516	0.216929665684692	-7.26117	3.83770268659124e-13	3.56075702961435e-12
OCLN	336.724863610328	-1.57412	0.272305508163642	-5.78071	7.43876464923851e-09	4.00777619137719e-08
ANKRD23	36.8893832517196	-1.57024	0.267899793115477	-5.86128	4.59310522701118e-09	2.53962928623378e-08
MT-CYB	143922.622051466	-1.56954	0.176601026116956	-8.88749	6.25059415353246e-19	1.15475720195388e-17
ZNF43	148.089357910088	-1.56902	0.23031874492596	-6.81238	9.59982135474367e-12	7.55920359135827e-11
ZNF429	182.136107378041	-1.56773	0.235372201377757	-6.66064	2.72635947200728e-11	2.03721148739977e-10
HTR4	1.52705353111239	-1.56676	0.310457814445042	-5.04662	4.49701911351709e-07	1.8742448586415e-06
DGLUCY	1708.98941007206	-1.56646	0.126709509869891	-12.3626	4.16340603836792e-35	4.48236122510036e-33
RARB	243.91968591988	-1.5663	0.283017567739817	-5.53427	3.12519889059119e-08	1.53983037394647e-07
UPP2	2.02731	-1.56503	0.31612499851398	-4.95066	7.39606444434045e-07	2.9853582252926e-06
PPM1E	14.3231254852093	-1.56446	0.201093652064583	-7.77976	7.26649257525645e-15	8.25990324103635e-14
ZNF492	6.05205556867314	-1.56362	0.362762881314555	-4.31031	1.63028513065711e-05	5.3067126590095e-05
FLG	1719.90332951992	-1.5635	0.468536663533996	-3.337	0.000846893087760155	0.00201611999148697
PKLR	15.8107316208406	-1.56321	0.435976479995415	-3.58553	0.000336394953006411	0.000865854170743212
NCALD	678.209021352578	-1.5627	0.248898069327497	-6.27846	3.41947132347564e-10	2.21573698729399e-09
CACNB2	41.3997172830379	-1.56124	0.190404545872948	-8.19961	2.41175632642777e-16	3.2620527987705e-15
CFAP77	4.69839225031643	-1.56074	0.363574810015545	-4.29275	1.76470295591723e-05	5.70558862153908e-05
CYP27A1	919.652709255404	-1.56058	0.293316191986409	-5.32046	1.03507384603441e-07	4.73505210201771e-07
METTL24	13.3931730841367	-1.56056	0.366561855774585	-4.25729	2.06918351788805e-05	6.59778976010159e-05
RNF225	72.0305431013234	-1.56038	0.344166838407772	-4.5338	5.79329811316884e-06	2.03575039493513e-05
PLCH1	65.3379516989334	-1.55982	0.306307421604637	-5.09234	3.53666224482267e-07	1.4938510446959e-06
LDOC1	673.224853326475	-1.5593	0.303716489797777	-5.13407	2.83538359810632e-07	1.21323072049625e-06
SMIM10L2A	112.334411477425	-1.55881	0.313434944335886	-4.9733	6.58232608522378e-07	2.67360612650688e-06
S100A1	39.3517844565832	-1.55846	0.244604168193279	-6.37137	1.87341288673349e-10	1.25832354274573e-09
GLIPR1L2	18.0535244237784	-1.55802	0.20986567155213	-7.42389	1.13732356162709e-13	1.11663953249268e-12
FZD4	634.658557443717	-1.55794	0.176613351895312	-8.82121	1.13229185081086e-18	2.03562603082916e-17
GDF7	31.2795816733615	-1.55491	0.281414319267653	-5.52533	3.28871156713271e-08	1.61487375588721e-07
PROK1	0.649229396180396	-1.55485	0.571724753591187	-2.71957	0.00653664792072352	0.0130018077616175
ETFDH	1024.19154557064	-1.55448	0.111736832434228	-13.912	5.35752178787403e-44	1.85856399356008e-41
CD302	56.5849254352975	-1.55427	0.210556928835935	-7.38171	1.56275069831475e-13	1.50902107379021e-12
SLC44A3	349.473242721888	-1.55382	0.174349666865707	-8.91211	5.00717505618732e-19	9.36121859556457e-18
MAGI1	801.980737502711	-1.55318	0.139310160858408	-11.1491	7.23493050411275e-29	3.99799271780366e-27
TEC	147.332943567303	-1.55287	0.191879963883412	-8.09291	5.82556698023556e-16	7.57849626671894e-15
THSD4	2065.01659416944	-1.55227	0.189529217564078	-8.19013	2.60938203946294e-16	3.52069310690438e-15
GAS7	1673.69828831136	-1.55193	0.218562798883394	-7.1006	1.24212658876264e-12	1.08580295787636e-11
DEPP1	2229.53160728696	-1.55146	0.239190285781947	-6.48629	8.7975023865462e-11	6.18864484442996e-10
GAL3ST3	1.15912	-1.55078	0.571674167962639	-2.71269	0.00667392079472502	0.0132439150686
CCSER1	48.6675062089162	-1.55053	0.33732655690098	-4.59651	4.29618788271237e-06	1.53852968088034e-05
ROBO2	187.159132775956	-1.55032	0.390478313008783	-3.9703	7.17828257121846e-05	0.000207164947475944
MTURN	1219.91254343393	-1.55001	0.174107428117798	-8.90261	5.45467972044574e-19	1.01573076742654e-17
EXPH5	984.30024676223	-1.54952	0.206839810735533	-7.49138	6.81520575129622e-14	6.91974251160065e-13
PTPN20	72.4642749595235	-1.54918	0.41791467332039	-3.70692	0.000209794031438346	0.000560957977581294
RNF183	34.0070844596542	-1.54891	0.449162982550074	-3.44845	0.000563823971904265	0.00138920353356341
SERPINA12	32.7610682235345	-1.54747	0.575750382974492	-2.68775	0.00719353528916161	0.0141669992190774
TMEM8B	512.788961039073	-1.54591	0.194417631226857	-7.95152	1.84244006919752e-15	2.24119674131669e-14
MACC1	866.122323210832	-1.54393	0.254113771900435	-6.07573	1.23421823119156e-09	7.35856464828503e-09
FN3K	266.027349674947	-1.5426	0.222636637918057	-6.92879	4.24466175123495e-12	3.49364009604061e-11
SLC9A2	201.491199934726	-1.54255	0.394927514282196	-3.90592	9.38692782431604e-05	0.000266056099024216
NEBL	2734.16922369806	-1.54222	0.214953307159739	-7.17465	7.24901278467882e-13	6.51923939008105e-12
ACYP2	422.171922751614	-1.54216	0.126519808904571	-12.1891	3.554887906088e-34	3.41506231511521e-32
NCCRP1	7021.81623979587	-1.54185	0.333525028868703	-4.62289	3.78435968309521e-06	1.36673240685218e-05
GOT1	3186.8582462825	-1.54177	0.116199485873875	-13.2683	3.53346215078286e-40	7.04173898623568e-38
MAPK8IP1	233.591303371656	-1.54061	0.206961232635794	-7.44394	9.77278787145368e-14	9.69669677944607e-13
CCDC181	18.8260330757863	-1.5405	0.197056070689227	-7.81758	5.38504966170767e-15	6.22320390578468e-14
FMO1	332.357716061209	-1.54031	0.284444869207871	-5.41515	6.12387953182605e-08	2.89255257866105e-07
AQP1	3497.0895154908	-1.53715	0.182099559200578	-8.44128	3.13882370727883e-17	4.65554905055062e-16
SLC15A2	577.629148527576	-1.5356	0.228572224214505	-6.71824	1.83932474242134e-11	1.41039993449771e-10
LRRK2	326.677351293249	-1.53403	0.242420035472364	-6.32797	2.48401533447396e-10	1.64079898662556e-09
ABLIM2	1228.46438549504	-1.53397	0.245099260345864	-6.25858	3.88497369708594e-10	2.49664536080655e-09
DMPK	1492.70770661527	-1.53359	0.218458656917779	-7.02003	2.21814796797344e-12	1.87765774442144e-11
ZBTB20	86.9328141902053	-1.53307	0.222363622040914	-6.89443	5.40799595264717e-12	4.38942756416549e-11
MEIS1	628.008495343696	-1.53241	0.174622148101975	-8.77555	1.7007291664311e-18	2.97199248831659e-17
BTG2	6571.7882940973	-1.53154	0.175045751438586	-8.74939	2.14503226541261e-18	3.7240861379031e-17
TMEM47	496.824169985182	-1.53083	0.219447424479059	-6.97586	3.04004056834036e-12	2.54350513473515e-11
SLC4A10	4.03065109890235	-1.52944	0.337071416539992	-4.53743	5.69449064909144e-06	2.00366065607494e-05
PTP4A3	1825.2313379008	-1.52885	0.235430575045187	-6.49387	8.36605315560483e-11	5.90065036761843e-10
ANGPT1	140.344175736426	-1.52827	0.260464691059473	-5.86748	4.4247435150207e-09	2.45523460506169e-08
MAN1C1	290.972183220363	-1.5278	0.206481936578385	-7.3992	1.37009486682071e-13	1.33191422626634e-12
TGM5	592.354535697228	-1.5271	0.302933204020991	-5.04104	4.6300739718623e-07	1.92573658336804e-06
RSPH10B2	0.903404260971617	-1.5255	0.461414476374563	-3.30613	0.000945944430638529	0.00223459987631167
FSHR	0.396135417634707	-1.52331	0.662294277223634	-2.30005	0.0214455349558142	0.0378321128474684
SELP	266.474191166023	-1.52247	0.319965465626687	-4.75823	1.95298927390635e-06	7.37607823953381e-06
SPTSSB	343.123335593745	-1.52117	0.361149497681252	-4.21204	2.53080268606294e-05	7.95061658863274e-05
CLIC3	2915.7108700084	-1.52071	0.307887001719645	-4.93917	7.84540740201965e-07	3.15720766620911e-06
STAB2	27.7673088871854	-1.51888	0.34311531089849	-4.42673	9.56713788594431e-06	3.23270551979428e-05
TMEM150C	316.296744820634	-1.51804	0.26271758729519	-5.77823	7.54903776577586e-09	4.06368173753676e-08
LCN10	1.21000353651807	-1.51784	0.440639161630961	-3.44464	0.000571824569911883	0.0014063265942181
CCDC170	55.1230679712098	-1.51737	0.234364364916979	-6.47441	9.51826833515438e-11	6.66065449093937e-10
VWA5A	1061.03858499696	-1.51564	0.187087398446514	-8.10126	5.43940080965385e-16	7.1106975134156e-15
FUT2	1683.17866603004	-1.51555	0.209556149393389	-7.23219	4.75257239594195e-13	4.35141440338126e-12
DAB1	18.9468639319361	-1.51382	0.352007061372325	-4.30054	1.70381724489046e-05	5.52303312831511e-05
CSRNP3	81.2701227986977	-1.51324	0.263042149096516	-5.75286	8.77454913075932e-09	4.66572889203844e-08
NEXMIF	35.0339383806112	-1.51303	0.444859790629845	-3.40113	0.000671071688114795	0.00162898889326072
TMC2	3.57072248304238	-1.51255	0.325817497718162	-4.64233	3.4450282929969e-06	1.25336405151895e-05
EFHD1	272.064272461913	-1.51226	0.289224993652415	-5.22867	1.70734530854783e-07	7.55401503661467e-07
PIK3R1	2576.81157456125	-1.51029	0.183125048282587	-8.24733	1.61970690831886e-16	2.23102717011302e-15
KEL	21.4552971585707	-1.51005	0.365225521344444	-4.13458	3.5560553019342e-05	0.000108831210539346
MYO5B	2064.61375661866	-1.50932	0.223559387070196	-6.75133	1.46496699332032e-11	1.13507528154934e-10
CUX2	14.3663820027895	-1.50906	0.372835383063548	-4.04752	5.17623892080283e-05	0.000153598105026769
PAQR8	354.492646936737	-1.50715	0.187967060710415	-8.01815	1.07351060611438e-15	1.3415659896158e-14
LUZP2	46.0152603995992	-1.50634	0.383155118177597	-3.93141	8.44478164910842e-05	0.000240981998142856
SPRR2B	3997.84826500849	-1.50631	0.488052026993758	-3.08637	0.00202613992591029	0.00447907472646654
TBX3	914.926789204148	-1.50609	0.159697263440436	-9.43092	4.06505999946303e-21	9.90257073731351e-20
C4BPA	6.02524695624415	-1.50399	0.539265584016414	-2.78896	0.00528775723298597	0.0107284258903418
S100A8	182290.010219258	-1.50354	0.323647370162077	-4.64561	3.39067747788321e-06	1.23430938968492e-05
LRRC38	62.5090590371927	-1.50244	0.398172913770786	-3.77333	0.000161080587712456	0.000438147618646353
MYOG	508.996457721732	-1.50003	0.608596476745499	-2.46474	0.0137112180631704	0.0252857105707198
HRCT1	49.5325036596502	-1.49995	0.322872993454311	-4.64564	3.39026834234327e-06	1.23430938968492e-05
KCNK15	33.6246346724448	-1.49948	0.323396361136026	-4.63666	3.54080220382152e-06	1.28546216442226e-05
CNFN	18722.409587651	-1.49864	0.377576664865818	-3.96909	7.21473597239985e-05	0.000208152855338005
LMO1	50.4160046976472	-1.49752	0.345250597267808	-4.33748	1.44123026844459e-05	4.72581246609005e-05
GNE	1143.25495270188	-1.49597	0.196191937625348	-7.62501	2.44007105250343e-14	2.60158514664466e-13
HAO1	0.703391542983404	-1.49586	0.605241779344785	-2.47151	0.0134541918972476	0.0248484054827111
SLC5A9	9.86897369884194	-1.49568	0.258721231871164	-5.78106	7.4229996207351e-09	4.00158422720088e-08
INSYN1	173.729800089853	-1.49551	0.298681082620566	-5.00703	5.52753179965533e-07	2.27077309655577e-06
SLIT3	1047.32706100866	-1.49412	0.275463227759892	-5.42404	5.8267363465847e-08	2.76685049380409e-07
ECSCR	31.6014517123146	-1.49401	0.238809288710894	-6.25607	3.94797798493313e-10	2.53452609978589e-09
TRNP1	805.051540301023	-1.49367	0.216407909017519	-6.9021	5.12380609049002e-12	4.16598348494573e-11
VSTM2A	1.24375	-1.49334	0.606993155818134	-2.46022	0.0138852404242553	0.0255789368539261
CBX7	794.570836901281	-1.49309	0.185188976540031	-8.06254	7.47254732724907e-16	9.55516922057043e-15
CD1C	109.211459127553	-1.49137	0.239581928356002	-6.2249	4.81849825126219e-10	3.04537542985474e-09
CYP2E1	217.854989732677	-1.49021	0.372967791076661	-3.99553	6.45485517470889e-05	0.00018793721166898
PCDHA6	1.76738310553375	-1.48984	0.485282927631722	-3.07004	0.00214033474313033	0.00470486866264497
DOC2B	1961.06873038353	-1.4897	0.283021745661089	-5.26357	1.41288089734575e-07	6.33648500119173e-07
ANKRD31	51.4576455597271	-1.48927	0.349053416486061	-4.2666	1.98476829028357e-05	6.35241147819616e-05
QPCT	349.147139030039	-1.48909	0.219960822401077	-6.76979	1.28965203786701e-11	1.0041168589095e-10
LSMEM1	6.55889333443812	-1.48906	0.238985202885347	-6.23076	4.64185757798639e-10	2.93968620718117e-09
MGAT4A	642.261522845062	-1.48814	0.182819117606711	-8.13997	3.95380068679347e-16	5.23438503644538e-15
COL20A1	3.06881301736861	-1.48747	0.464304281661909	-3.20365	0.00135698639581762	0.00311257819919817
USP2	805.109529419607	-1.48634	0.265892694935758	-5.59001	2.2706305904588e-08	1.13945145596208e-07
FAM184B	34.8718069060686	-1.48528	0.306014082171009	-4.85364	1.21217680592962e-06	4.74163877750668e-06
IL12A	14.1991323350996	-1.48377	0.256136539517028	-5.79287	6.91942780766779e-09	3.74954125313974e-08
ADGRD1	129.350125939954	-1.4834	0.280776747848351	-5.2832	1.26944088917139e-07	5.73160669482951e-07
RBP7	163.059967260615	-1.48295	0.286267160892941	-5.1803	2.21531883034958e-07	9.62866998815281e-07
ELF3	4299.34709453725	-1.48244	0.280299872622806	-5.28875	1.23154592153323e-07	5.56856136811057e-07
NMU	567.69818831923	-1.48229	0.293074466482173	-5.05772	4.24303834804092e-07	1.77540400656356e-06
ABCC9	388.203371779158	-1.48223	0.266932666479208	-5.55281	2.81116421309921e-08	1.39132203973547e-07
IGFBP5	12544.036687695	-1.48214	0.270049102820897	-5.48839	4.05609020584657e-08	1.96744530880693e-07
ANKRD30BL	0.550837744997449	-1.48202	0.629786175938741	-2.35322	0.0186117895623998	0.0332971687396081
LRG1	1332.9419267734	-1.48154	0.291958831566119	-5.07447	3.88585818961518e-07	1.63214756650361e-06
FRMPD2	4.25803668639621	-1.48081	0.446394792498758	-3.31726	0.000909064992605674	0.00215290432519896
MAMDC2	273.655019014334	-1.48025	0.296764692419126	-4.98798	6.10153812375564e-07	2.48965614620593e-06
SELE	669.184377011446	-1.48022	0.335508643770499	-4.41186	1.02487771657023e-05	3.44872180070238e-05
OBP2B	1.26751869632862	-1.47799	0.489579222666466	-3.0189	0.00253695384942129	0.0055018240867341
LNX1	520.653982195332	-1.47443	0.194078178947322	-7.59707	3.02907865249311e-14	3.21130336146878e-13
AMY2B	70.542833394363	-1.47405	0.288092603357155	-5.11657	3.11138102212878e-07	1.32557427081052e-06
CSRNP1	2201.87832379749	-1.47335	0.161031723303444	-9.14943	5.72325419888197e-20	1.19126356564062e-18
SYNC	207.248542056924	-1.47312	0.249278274955403	-5.90955	3.43053179395926e-09	1.93333790903246e-08
MEIS2	524.862158949361	-1.47102	0.145583309780862	-10.1043	5.28587172899659e-24	1.7281018341936e-22
CYP2C19	12.0197515276294	-1.4705	0.401576475254297	-3.66181	0.000250438769855594	0.00065928463683317
CCDC69	1502.84026010098	-1.46979	0.192806707388999	-7.62311	2.47644287879339e-14	2.63886259661187e-13
NRXN3	68.146112888091	-1.46976	0.343672594538044	-4.27664	1.89736495327917e-05	6.09976620384052e-05
DOCK3	103.219635812719	-1.46975	0.244249560389799	-6.01743	1.77210635087929e-09	1.0354606447605e-08
WWC1	2132.71324171044	-1.46941	0.148323149678334	-9.90683	3.88782010573309e-23	1.1615715158006e-21
GREB1L	35.8917430773451	-1.46879	0.348245381320291	-4.21768	2.46831567540116e-05	7.76994749576374e-05
SV2C	17.8384592671394	-1.468	0.235203502957886	-6.24141	4.33636427401675e-10	2.76209153162719e-09
GLT1D1	55.2237371200428	-1.46779	0.255392353748928	-5.7472	9.07308481520562e-09	4.8162680034924e-08
GUCY2C	50.0509195858594	-1.46739	0.371859237509445	-3.94609	7.94390990102773e-05	0.000227961495367574
ZFP36	18442.2281320388	-1.46696	0.186278704111919	-7.87507	3.4054117114103e-15	4.0146996595248e-14
CH25H	310.755090921688	-1.46596	0.261711606317176	-5.60143	2.12588740783124e-08	1.072562585804e-07
VWA7	120.701527209587	-1.46532	0.196213786603431	-7.46796	8.14487889737055e-14	8.18551590045292e-13
MAMSTR	192.759343329105	-1.46303	0.206975882752959	-7.06861	1.56498577262455e-12	1.35475408865877e-11
F8	315.822949250585	-1.46286	0.16672162096674	-8.77427	1.72020372129868e-18	3.00042609972888e-17
ST8SIA5	26.2765945362608	-1.45977	0.349238894937325	-4.17987	2.91670692658121e-05	9.04763551178105e-05
MTTP	6.34704110277122	-1.45878	0.311746533647546	-4.67939	2.87732629212678e-06	1.06083356485753e-05
UBL3	1910.49682375227	-1.45795	0.11981187651529	-12.1687	4.56500115572856e-34	4.25453565424194e-32
RGL3	35.9174312827553	-1.45792	0.288219208470501	-5.05837	4.22858961065463e-07	1.76975355621969e-06
TMPRSS3	140.881905913628	-1.45625	0.349302193261257	-4.16904	3.058878567888e-05	9.4557709921198e-05
PLPP3	1427.47108200588	-1.45606	0.193705627996552	-7.51687	5.61033859899472e-14	5.74936941876193e-13
FAM221A	79.595894078153	-1.4557	0.23938394215401	-6.08101	1.19428058963927e-09	7.12952781571459e-09
CACNA2D2	55.3836138980805	-1.45535	0.206390164801238	-7.05145	1.77060421987593e-12	1.52080370705804e-11
NR0B2	1.56222905800374	-1.45378	0.346008336077921	-4.20158	2.65055040210362e-05	8.29342921039037e-05
TRIL	221.779522285092	-1.45121	0.281905455662369	-5.14786	2.63479465635052e-07	1.13257476588835e-06
TNS2	1271.24496181688	-1.45057	0.161318180394606	-8.992	2.42768198620125e-19	4.73233784053152e-18
ADCYAP1R1	67.7021348991149	-1.45031	0.303153387975756	-4.78409	1.71762873468286e-06	6.53326681965768e-06
FAM170B	0.506136569773589	-1.44863	0.449272364207147	-3.2244	0.00126236650975524	0.00291323796559324
PDZRN3	707.77313508677	-1.44771	0.238443259289776	-6.07152	1.26708331642869e-09	7.53532437036785e-09
ADORA1	95.7023129715183	-1.44734	0.245243621523902	-5.90166	3.59870138084791e-09	2.01900188581683e-08
AL391628.1	2.39286310607481	-1.4471	0.234817298415485	-6.16268	7.1524670657412e-10	4.39879072693795e-09
TCP11L2	457.764289623033	-1.44607	0.164132994006729	-8.81038	1.24723414606031e-18	2.23156038759769e-17
ZNF737	94.0520499067057	-1.44557	0.241999053647593	-5.97347	2.32259258263536e-09	1.33956671337771e-08
EDA2R	68.1273415486319	-1.44444	0.245406317675835	-5.88591	3.95861444198101e-09	2.20638870400566e-08
BICDL2	1505.13416088228	-1.44323	0.258606075739371	-5.58081	2.39396040359114e-08	1.19653309072766e-07
CACNA2D3	204.836236935863	-1.44256	0.247345391680355	-5.83218	5.47090741304099e-09	3.00019053186466e-08
AC092042.3	1.37655872904369	-1.44206	0.349348445943099	-4.12785	3.66166923031439e-05	0.000111734891173611
ZNF98	1.67562863840044	-1.44192	0.462291249032297	-3.11907	0.00181419815785104	0.00405263225507079
TSPAN1	2673.09671752325	-1.44137	0.354993507933052	-4.06028	4.90131956156983e-05	0.000146297672636851
MTMR8	25.8695511138389	-1.44112	0.28874517066911	-4.99097	6.00762376393319e-07	2.45293844746644e-06
UGT2B4	2.52821053357229	-1.44061	0.615697346125161	-2.33981	0.0192937602556003	0.0343956995496916
SNTN	2.6004990882846	-1.44051	0.598605529813108	-2.40643	0.0161090798685989	0.029264099416065
CEACAM6	5242.14426656033	-1.43888	0.333949488627983	-4.30868	1.64234901543742e-05	5.34134099065783e-05
MGST1	1863.99447690132	-1.43612	0.441938738222755	-3.24959	0.00115573082007795	0.00268906349245381
TMEM178B	410.968855559192	-1.436	0.421056619458416	-3.41047	0.000648502965388181	0.00157812497409935
PSORS1C2	317.953580883706	-1.4342	0.441676529185687	-3.24716	0.00116561431493026	0.00270978567406162
MYH14	7554.41640746721	-1.43415	0.285129856721881	-5.02982	4.90931703800744e-07	2.03465124055295e-06
GCOM1	473.052600944998	-1.43275	0.319651137542246	-4.48223	7.38684709169898e-06	2.54503427479647e-05
CRY2	1488.33717374386	-1.43251	0.104467670468669	-13.7125	8.54867967908763e-43	2.46372948351306e-40
BNIPL	1843.4920634716	-1.4324	0.27449200819831	-5.21836	1.8051397827239e-07	7.94914987065512e-07
DNAH8	6.54498492498085	-1.4323	0.314488492511026	-4.55439	5.25369868268714e-06	1.86079669923952e-05
GSG1L	4.17762	-1.43199	0.334590638824632	-4.27983	1.87035407416807e-05	6.01809393187743e-05
SPEF2	84.5457303297851	-1.43183	0.275349296446497	-5.20005	1.99234054173566e-07	8.71207174797716e-07
CBLN1	16.2261830328931	-1.4318	0.399999211529089	-3.57952	0.000344227532843296	0.000883707602131487
RNASE4	7.23084708553722	-1.431	0.249361655638471	-5.73866	9.54260727570199e-09	5.05119135619456e-08
ITPR1	816.573712922851	-1.42801	0.163510561021534	-8.73345	2.47015522570135e-18	4.25698416219534e-17
BCKDHB	442.896482973883	-1.42746	0.122909731168823	-11.6139	3.50195662308261e-31	2.36830878773308e-29
SYDE2	72.856199080103	-1.42685	0.222339469803701	-6.41744	1.38587720313782e-10	9.45779149230628e-10
CPED1	247.993881096878	-1.42612	0.253968897013785	-5.61532	1.96197028542719e-08	9.94415296453127e-08
IGFALS	10.7595801991508	-1.42587	0.383365515802512	-3.71936	0.000199729938522383	0.000536037383716303
NFIB	2458.26665706153	-1.42559	0.191764205308074	-7.43409	1.05286390539188e-13	1.03752233244114e-12
TUB	245.28898690295	-1.42553	0.254055571065842	-5.61109	2.01056744383269e-08	1.01794486284643e-07
CERS1	13.2424910162037	-1.42536	0.329096223627668	-4.33115	1.48333684638552e-05	4.85368543988471e-05
GRM7	6.81395420727195	-1.42426	0.491807060601781	-2.89597	0.00377989502213058	0.00791778748178152
CTNNA2	4.28758144170986	-1.42422	0.472038129841206	-3.01716	0.0025515120651394	0.00552891561784341
P2RY12	22.7359503546645	-1.42414	0.323413013443458	-4.40346	1.06536210520597e-05	3.57084063639709e-05
TIGD4	10.1080679329795	-1.42404	0.196910843235582	-7.23188	4.76363175456419e-13	4.35940955829267e-12
PITX2	948.672979666191	-1.42227	0.291904058419721	-4.8724	1.1024960834232e-06	4.3325066353612e-06
CD36	1621.38208249579	-1.42084	0.322449902069223	-4.4064	1.05102149982818e-05	3.52782400220057e-05
RFX6	0.899284131712812	-1.41957	0.622614693173568	-2.28001	0.0226070817422898	0.0396831392689575
PLEKHA7	1080.03987396939	-1.41833	0.194726028585968	-7.28372	3.2474040278785e-13	3.03712529477024e-12
C14orf39	13.8759833275421	-1.41797	0.444308942815668	-3.19142	0.00141576932047866	0.00323473675820548
STUM	42.299378021535	-1.41789	0.303160411662789	-4.67704	2.91039967929393e-06	1.07176169043077e-05
MYL6B	1643.96044287405	-1.41723	0.166491399892696	-8.51231	1.70505048136189e-17	2.63319956037529e-16
FREM1	59.8915074433802	-1.41641	0.290029358928174	-4.88369	1.04119547577058e-06	4.11318322387393e-06
MT-CO1	394023.910609639	-1.41599	0.157490440597421	-8.99099	2.45015944768289e-19	4.76623436484356e-18
RBPMS	813.129448891577	-1.41585	0.159300448877413	-8.88791	6.22687463381883e-19	1.15151078494894e-17
AC025283.2	0.531280805796932	-1.41561	0.483949458023604	-2.92512	0.0034432559115656	0.00727544635514914
UGT1A7	307.823822970429	-1.41539	0.64497743816458	-2.19448	0.0282007538562317	0.0482804534809714
GALR1	2.0743991748968	-1.41538	0.343408278828602	-4.12158	3.76285141100097e-05	0.000114468164147907
TLE6	33.4421686257821	-1.41442	0.282142732071177	-5.01314	5.35483535959845e-07	2.20514686285684e-06
TMEM272	1.03524428228804	-1.41389	0.369304701956456	-3.82853	0.000128910063777447	0.000357176782242704
PGM1	3709.69807105419	-1.41359	0.13247421543353	-10.6707	1.39572676311666e-26	6.21048680604854e-25
PRRT3	115.489182244894	-1.41321	0.150193686983196	-9.40924	4.99750020979726e-21	1.19563437330948e-19
SLC26A7	6.73970795704437	-1.41079	0.312144542162715	-4.51968	6.19317194120676e-06	2.16327969372788e-05
BEND5	48.4392444371751	-1.41076	0.308148201363374	-4.57818	4.69030338710183e-06	1.67009035070478e-05
CXCL2	423.476169946394	-1.40968	0.294156244654909	-4.79227	1.6490708672159e-06	6.29777651512152e-06
PRSS56	15.1398398076968	-1.40967	0.559643771075039	-2.51888	0.0117730351470346	0.0220831348162009
RUNDC3B	31.843539976873	-1.40914	0.203573640390475	-6.92201	4.4529428321567e-12	3.65703542633895e-11
SBSN	55043.4820571418	-1.40862	0.370264401660281	-3.80435	0.000142174308128919	0.000390749899380728
MT-ATP8	4900.35168371799	-1.40814	0.22750178017895	-6.18958	6.03245981731716e-10	3.76060132305499e-09
SLC47A1	192.724587400988	-1.40791	0.277926064848708	-5.06576	4.06781189057985e-07	1.70474989141459e-06
DYNLRB2	8.98373537837531	-1.40762	0.288959340054923	-4.87136	1.10834830349799e-06	4.35276494117984e-06
RNF125	160.582717244799	-1.40566	0.170861294273288	-8.22692	1.92095318844603e-16	2.61992575053835e-15
HNMT	378.188920066391	-1.40525	0.198497748086133	-7.07941	1.44770795491587e-12	1.25497052843308e-11
ALKAL2	21.2699388442807	-1.40514	0.37250433517064	-3.77215	0.000161848743081728	0.000440045356190133
EPS8L1	3623.54264794157	-1.40332	0.237716687481997	-5.90332	3.56248240588345e-09	2.00107894780853e-08
MLYCD	553.82822903711	-1.40313	0.108087710913963	-12.9814	1.56002812434076e-38	2.3567747462319e-36
CLTCL1	742.221150389812	-1.40253	0.200177336827313	-7.00643	2.44479822067524e-12	2.05928080341318e-11
TTPA	2.84380971446841	-1.40212	0.493711748840385	-2.83996	0.00451196850012171	0.00929638208455565
DGCR6	6.57001128716126	-1.40121	0.42644267710835	-3.28581	0.00101689187476025	0.00239134264246594
SLC45A2	4.83802404614826	-1.401	0.312534311630173	-4.4827	7.37057953888508e-06	2.54082463712147e-05
COL6A6	89.1645680916507	-1.40076	0.354762614640774	-3.94844	7.86628639634523e-05	0.00022590701067413
PLCL2	251.86066246499	-1.39964	0.213376838322806	-6.5595	5.39896301806954e-11	3.88397750451216e-10
PCDHB4	81.427740017529	-1.39948	0.276918720197423	-5.05374	4.3323471332339e-07	1.81034706328063e-06
TMEM132E	10.794994914854	-1.3988	0.248884674691585	-5.62029	1.90635787131075e-08	9.67799512283583e-08
DDX25	8.66214169891415	-1.39853	0.44415429466437	-3.14876	0.00163967017711161	0.00369715231437552
MT-ND3	38655.1988274997	-1.39824	0.173690930622938	-8.05014	8.26984373585414e-16	1.05029818782207e-14
MUCL1	575.078040396178	-1.39815	0.492247068654011	-2.84034	0.00450654471830903	0.00928622838060533
ANKRD6	202.873879963908	-1.39676	0.232357071230701	-6.01125	1.84099847770664e-09	1.07303747613187e-08
PPFIA4	258.859818068227	-1.39561	0.273775094121763	-5.09766	3.43873043458006e-07	1.45576807301668e-06
TSGA10	97.9634594408217	-1.39544	0.147096298065563	-9.4866	2.38697881866903e-21	5.96203656135025e-20
DOK7	145.598813128603	-1.39507	0.313503150529736	-4.44994	8.58948388824372e-06	2.92239015035361e-05
AK1	363.434004629727	-1.3947	0.182715557825732	-7.63317	2.29048605028322e-14	2.45186715314031e-13
TMEM45B	1744.06672792062	-1.39458	0.333622971652984	-4.18011	2.91372157381134e-05	9.03987185197214e-05
TSPYL5	366.398893967419	-1.39443	0.297376579080414	-4.6891	2.74411457416358e-06	1.01491605760723e-05
SERPINA11	20.3437108619185	-1.3941	0.477622032452196	-2.91884	0.00351341664266254	0.00741097105810127
SLPI	35707.6093053608	-1.39408	0.294482440977676	-4.734	2.20142481099134e-06	8.25458374229393e-06
NOL4	3.17513586784134	-1.39313	0.638958210711296	-2.18031	0.0292345956876423	0.0498681188323259
SLC16A12	10.9641018134494	-1.39277	0.253821909543713	-5.48721	4.08329166781686e-08	1.97910227201069e-07
LRRN1	232.925160351845	-1.39224	0.402624616305518	-3.45791	0.000544382269711844	0.00134590379550112
VWCE	64.3440760596069	-1.392	0.293928513949649	-4.73585	2.18137301616777e-06	8.1858294695254e-06
PHKA1	956.175018145553	-1.39186	0.15481723997867	-8.99037	2.46404188946854e-19	4.78826729413011e-18
ETNK2	603.152817516207	-1.39149	0.247034941648662	-5.63276	1.77350740640719e-08	9.03538597884848e-08
SIX2	320.783945187386	-1.38989	0.30115967504977	-4.61512	3.92859691125893e-06	1.41446100208752e-05
CISH	741.55027837416	-1.38965	0.151487943377568	-9.17336	4.58487850184519e-20	9.72690022367677e-19
FABP12	10.9520230185847	-1.38891	0.400838338372637	-3.46501	0.000530210749994602	0.00131468404760409
MCF2L	743.631574523178	-1.38876	0.236924117819287	-5.86162	4.58381953786164e-09	2.53599206741767e-08
RBM47	2792.61751050565	-1.38857	0.153351175267352	-9.05481	1.36800847843956e-19	2.74084522209714e-18
FCGBP	2864.99227131595	-1.38831	0.324079112929154	-4.28387	1.8366975650071e-05	5.92098700486629e-05
RHAG	0.74702796873088	-1.38771	0.495475913680711	-2.80076	0.00509830694063394	0.0103799469130247
ARHGEF10L	2078.87195331328	-1.38758	0.139947237540637	-9.91505	3.58064243605144e-23	1.07839509251691e-21
PGPEP1	593.390390490293	-1.38695	0.186082172789816	-7.45343	9.09431144352785e-14	9.08606593448572e-13
SERPINB13	8427.89787263522	-1.38662	0.330404290933001	-4.19675	2.70773643921031e-05	8.45823356940582e-05
SPRY1	1111.39476331659	-1.38646	0.16015341107569	-8.65708	4.83993926095585e-18	8.06159747062689e-17
SULT2B1	3600.27882329273	-1.3862	0.304697887532611	-4.54942	5.37947739752675e-06	1.9017503319092e-05
ALDH9A1	3917.20203442286	-1.3851	0.118599203135457	-11.6788	1.63560218327803e-31	1.14755564417031e-29
MT-ND4L	15103.6694410357	-1.38501	0.192197109972651	-7.2062	5.75341145556035e-13	5.21930541389888e-12
TRPM3	10.042378141856	-1.38473	0.274924870831952	-5.03676	4.73477655348998e-07	1.96753702698597e-06
LEFTY2	3.09873343141995	-1.3846	0.533810073772013	-2.5938	0.00949213955946974	0.0182114144169958
DUSP5	3461.15943899755	-1.38419	0.190811062141666	-7.25422	4.03979408603884e-13	3.73715864759336e-12
CD164L2	216.572948699877	-1.38295	0.282683152403469	-4.89224	9.96937737907848e-07	3.95335195686446e-06
TMPRSS11D	6238.84005991676	-1.38213	0.352938431599661	-3.91608	9.00012725740402e-05	0.000255880078787296
CLEC10A	237.300834028656	-1.38116	0.2744005798199	-5.03339	4.81886953970225e-07	1.99937725553139e-06
KLF2	626.213705032002	-1.37911	0.191508523109134	-7.20131	5.96370032895638e-13	5.40745393331751e-12
GALNT5	864.46474631633	-1.37894	0.31386598308665	-4.3934	1.11592375638388e-05	3.72166632158434e-05
CYP2C9	27.7033519487825	-1.3786	0.44409390498487	-3.10431	0.00190723759883987	0.00423873317582955
ARHGDIG	7.66392799788991	-1.37621	0.428816845153182	-3.20932	0.00133050049900566	0.00305819212857338
ARHGAP44	115.726782111894	-1.37601	0.213396295454089	-6.44814	1.13230644180375e-10	7.804082624838e-10
EBF2	80.6463828432383	-1.37483	0.275968006206255	-4.98186	6.29761434806088e-07	2.56407758274776e-06
SLC27A2	126.190135212427	-1.37469	0.316147444053666	-4.34827	1.37215685734025e-05	4.51327865394347e-05
GOLGA6A	0.317966864752967	-1.37467	0.626617831411719	-2.1938	0.028249823180407	0.0483467876519791
SNAP91	11.622184105229	-1.37358	0.480379922012293	-2.85937	0.00424485198446112	0.00880607001383279
ADRA2A	290.703870451981	-1.37297	0.33530117240026	-4.09474	4.22635860231516e-05	0.000127409680877325
CPEB1	30.2210320184547	-1.37255	0.307475921744371	-4.46394	8.04678539818562e-06	2.7512398405587e-05
HS3ST4	38.1393432897682	-1.37173	0.55545745671036	-2.46956	0.0135280397071818	0.0249749450906314
TMEM63A	1450.37708667379	-1.37085	0.124779605479415	-10.9861	4.45531918716674e-28	2.28661628310122e-26
ECM1	12100.4571529247	-1.36937	0.250098369976454	-5.47532	4.36714774997961e-08	2.10687043008932e-07
PLIN2	1354.37354754615	-1.36933	0.221465349395775	-6.18305	6.28741597811426e-10	3.9078355513608e-09
CYP4F22	1128.04411305089	-1.36902	0.404520346553655	-3.3843	0.000713596238628933	0.00172332065724324
SLC16A4	78.2539015452298	-1.36857	0.235220688087137	-5.81825	5.94662572728519e-09	3.24870632106251e-08
KCNE2	0.282409932332378	-1.36846	0.584674687760013	-2.34055	0.0192551303737092	0.0343399045402413
PHYHD1	386.220404533143	-1.36824	0.355813127008479	-3.8454	0.00012035506772253	0.000335108722301747
SMIM1	40.174120645231	-1.36635	0.26119389218997	-5.23118	1.68429771510264e-07	7.46261804565225e-07
EPHX3	1032.30035571395	-1.3661	0.412001080173131	-3.31576	0.000913950359529811	0.00216338540372403
EIF4E3	817.380971697566	-1.36605	0.151750103345303	-9.00198	2.21679854952494e-19	4.3347898985648e-18
SMPD3	307.788745398337	-1.36533	0.296470419275214	-4.60529	4.11899605756684e-06	1.47846624154818e-05
CIPC	1020.90663058845	-1.36465	0.116094013773753	-11.7547	6.68038453379546e-32	4.907593861631e-30
KCNA6	13.7316657403712	-1.36435	0.38730275553847	-3.52269	0.000427190967359433	0.00107822263426896
CGREF1	199.05671863137	-1.36165	0.340641035383675	-3.9973	6.40684458254773e-05	0.000186655395901814
MARCHF3	201.198438784143	-1.36161	0.192107692038221	-7.08775	1.36305777912923e-12	1.18542996176545e-11
MINDY1	930.701279071094	-1.36135	0.131841878710731	-10.3257	5.39458849140148e-25	1.95090398087691e-23
AL355312.5	15.1675475183736	-1.36101	0.190209982384448	-7.1553	8.3490926243909e-13	7.43009748849001e-12
BMPER	50.9201560003015	-1.35994	0.284090866071238	-4.78699	1.6930229890046e-06	6.44884092172084e-06
DLGAP2	15.0654088052109	-1.3599	0.322375133887939	-4.21839	2.46054242574571e-05	7.74938487920214e-05
ZNF568	124.004500581653	-1.35958	0.234001583347774	-5.81012	6.2426751998021e-09	3.40250318643854e-08
SLITRK3	5.8437255113004	-1.35939	0.540255806078623	-2.5162	0.0118627274352907	0.0222335640865733
ZNF396	53.8953848468347	-1.35813	0.194699120323716	-6.97554	3.04691048976175e-12	2.54811491985299e-11
EMX2	43.0802241959506	-1.35802	0.302181508605027	-4.49404	6.98834014264861e-06	2.41848468302672e-05
SCNN1G	371.574551930295	-1.35782	0.328702415780181	-4.13085	3.61417268695456e-05	0.000110429451875257
BMERB1	332.984980865603	-1.35653	0.190851493369551	-7.10778	1.17926979104687e-12	1.03326758632746e-11
CNTN4	74.4820615385405	-1.3559	0.335915361331667	-4.03643	5.42699044417089e-05	0.000160302447162809
DBNDD1	631.43863526922	-1.35415	0.246120597493807	-5.50199	3.75530266850517e-08	1.82959908684285e-07
PCDHGA2	48.5341274083798	-1.35371	0.24699909192021	-5.48062	4.23826721949964e-08	2.04891509220353e-07
C1orf210	358.351858703421	-1.35354	0.184308636226106	-7.34389	2.07472920475906e-13	1.98194299810054e-12
IQCN	74.702749890686	-1.3532	0.268176392203927	-5.04592	4.51336791408524e-07	1.88043419173719e-06
TBX10	4.39593035281405	-1.3525	0.528841053798296	-2.55749	0.0105432046393374	0.020041182395607
FOS	29126.4022846879	-1.35236	0.238998962968146	-5.65844	1.52755472866291e-08	7.83133079694646e-08
COL4A3	59.2492630387144	-1.35216	0.340260382803001	-3.97389	7.07085103163064e-05	0.000204316292419461
ALDH1A3	1037.79208398822	-1.35167	0.261471678809744	-5.16948	2.34751925142677e-07	1.0165528926717e-06
TMC4	1207.87622270371	-1.35159	0.276762818549322	-4.88358	1.04177711167922e-06	4.11461324754097e-06
CNR1	27.4741373536946	-1.3508	0.364886571832983	-3.70197	0.000213929070269402	0.000570869405464793
CPA1	3.32854446997838	-1.35067	0.457689392708399	-2.95106	0.00316685498804558	0.00673149829695425
TRIM50	3.9402136325206	-1.34988	0.345186286332934	-3.91059	9.20694066548659e-05	0.000261363266383634
S1PR1	615.223612493022	-1.34799	0.191492484175355	-7.03939	1.93084442565846e-12	1.6471087716694e-11
NRXN1	36.1841593864311	-1.34723	0.435885884256297	-3.09079	0.00199625523281274	0.00441986058550777
CD1E	102.237841032118	-1.34573	0.296883563934523	-4.53285	5.81931869624253e-06	2.04451044892557e-05
FTCDNL1	78.6165019873681	-1.34314	0.234601279727158	-5.72519	1.03317572420281e-08	5.43665192176719e-08
[truncated: 8,987 more rows]
