# Supplementary material for: ZIC2 affects oral squamous cell carcinoma stemness by regulating glycerophosphocholine metabolism via LYPLA2
Source: Cell Death Dis. 2026 Mar 19;17(1):486. doi: 10.1038/s41419-026-08483-w (PMC13187452; doi:10.1038/s41419-026-08483-w)
Supplement: Supplementary file 4 — Supplementary Table 3 [file 41419_2026_8483_MOESM4_ESM.xlsx]

## Sheet: Sheet1
GeneID	Symbol	Family
ENSG00000001167	NFYA	NF-YA
ENSG00000004848	ARX	Homeobox
ENSG00000005073	HOXA11	Homeobox
ENSG00000005102	MEOX1	Homeobox
ENSG00000005436	GCFC2	GCFC
ENSG00000005513	SOX8	HMG
ENSG00000005801	ZNF195	zf-C2H2
ENSG00000005889	ZFX	zf-C2H2
ENSG00000006047	YBX2	CSD
ENSG00000006194	ZNF263	zf-C2H2
ENSG00000006377	DLX6	Homeobox
ENSG00000006468	ETV1	ETS
ENSG00000006704	GTF2IRD1	GTF2I
ENSG00000007372	PAX6	PAX
ENSG00000007866	TEAD3	TEA
ENSG00000007968	E2F2	E2F
ENSG00000008083	JARID2	ARID
ENSG00000008196	TFAP2B	AP-2
ENSG00000008197	TFAP2D	AP-2
ENSG00000008441	NFIX	CTF/NFI
ENSG00000009307	CSDE1	CSD
ENSG00000009709	PAX7	PAX
ENSG00000009950	MLXIPL	bHLH
ENSG00000010030	ETV7	ETS
ENSG00000010244	ZNF207	Others
ENSG00000010539	ZNF200	zf-C2H2
ENSG00000010818	HIVEP2	zf-C2H2
ENSG00000011451	WIZ	zf-C2H2
ENSG00000011590	ZBTB32	ZBTB
ENSG00000012223	LTF	Others
ENSG00000012504	NR1H4	THR-like
ENSG00000016082	ISL1	Homeobox
ENSG00000018869	ZNF582	zf-C2H2
ENSG00000019485	PRDM11	Others
ENSG00000019549	SNAI2	zf-C2H2
ENSG00000020256	ZFP64	zf-C2H2
ENSG00000020633	RUNX3	Runt
ENSG00000025156	HSF2	HSF
ENSG00000025434	NR1H3	THR-like
ENSG00000028277	POU2F2	Pou
ENSG00000029153	ARNTL2	bHLH
ENSG00000029363	BCLAF1	Others
ENSG00000029639	TFB1M	Others
ENSG00000029993	HMGB3	HMG
ENSG00000030419	IKZF2	zf-C2H2
ENSG00000032219	ARID4A	ARID
ENSG00000033800	PIAS1	zf-MIZ
ENSG00000036549	ZZZ3	MYB
ENSG00000037965	HOXC8	Homeobox
ENSG00000039600	SOX30	HMG
ENSG00000041988	THAP3	THAP
ENSG00000043039	BARX2	Homeobox
ENSG00000043355	ZIC2	zf-C2H2
ENSG00000048405	ZNF800	zf-C2H2
ENSG00000049618	ARID1B	ARID
ENSG00000049768	FOXP3	Fork_head
ENSG00000050344	NFE2L3	TF_bZIP
ENSG00000052850	ALX4	Homeobox
ENSG00000053254	FOXN3	Fork_head
ENSG00000054267	ARID4B	ARID
ENSG00000054598	FOXC1	Fork_head
ENSG00000055609	KMT2C	HMG
ENSG00000056277	ZNF280C	Others
ENSG00000057657	PRDM1	zf-C2H2
ENSG00000057935	MTA3	zf-GATA
ENSG00000059378	PARP12	Others
ENSG00000059728	MXD1	bHLH
ENSG00000060138	YBX3	CSD
ENSG00000060566	CREB3L3	TF_bZIP
ENSG00000061455	PRDM6	zf-C2H2
ENSG00000062194	GPBP1	Others
ENSG00000062370	ZNF112	zf-C2H2
ENSG00000063438	AHRR	bHLH
ENSG00000063515	GSC2	Homeobox
ENSG00000063587	ZNF275	zf-C2H2
ENSG00000064195	DLX3	Homeobox
ENSG00000064218	DMRT3	DM
ENSG00000064489	BORCS8-MEF2B	SRF
ENSG00000064490	RFXANK	Others
ENSG00000064835	POU1F1	Pou
ENSG00000064933	PMS1	HMG
ENSG00000064961	HMG20B	HMG
ENSG00000065029	ZNF76	zf-C2H2
ENSG00000065970	FOXJ2	Fork_head
ENSG00000065978	YBX1	CSD
ENSG00000066136	NFYC	NF-YC
ENSG00000066336	SPI1	ETS
ENSG00000066422	ZBTB11	ZBTB
ENSG00000066827	ZFAT	zf-C2H2
ENSG00000067066	SP100	SAND
ENSG00000067082	KLF6	zf-C2H2
ENSG00000067646	ZFY	zf-C2H2
ENSG00000067955	CBFB	CBF
ENSG00000068305	MEF2A	SRF
ENSG00000068323	TFE3	bHLH
ENSG00000069011	PITX1	Homeobox
ENSG00000069667	RORA	THR-like
ENSG00000069812	HES2	bHLH
ENSG00000070444	MNT	bHLH
ENSG00000070476	ZXDC	zf-C2H2
ENSG00000071564	TCF3	bHLH
ENSG00000071655	MBD3	MBD
ENSG00000072310	SREBF1	bHLH
ENSG00000072364	AFF4	AF-4
ENSG00000072736	NFATC3	RHD
ENSG00000073282	TP63	P53
ENSG00000073584	SMARCE1	HMG
ENSG00000073861	TBX21	T-box
ENSG00000074047	GLI2	zf-C2H2
ENSG00000074219	TEAD2	TEA
ENSG00000074657	ZNF532	zf-C2H2
ENSG00000075407	ZNF37A	zf-C2H2
ENSG00000075426	FOSL2	TF_bZIP
ENSG00000075891	PAX2	PAX
ENSG00000076108	BAZ2A	MBD
ENSG00000077092	RARB	THR-like
ENSG00000077150	NFKB2	RHD
ENSG00000078043	PIAS2	zf-MIZ
ENSG00000078246	TULP3	Tub
ENSG00000078399	HOXA9	Homeobox
ENSG00000078403	MLLT10	Others
ENSG00000078900	TP73	P53
ENSG00000079263	SP140	SAND
ENSG00000079432	CIC	HMG
ENSG00000080298	RFX3	RFX
ENSG00000081059	TCF7	HMG
ENSG00000081189	MEF2C	SRF
ENSG00000081386	ZNF510	zf-C2H2
ENSG00000081665	ZNF506	zf-C2H2
ENSG00000082175	PGR	ESR-like
ENSG00000082641	NFE2L1	TF_bZIP
ENSG00000083307	GRHL2	CP2
ENSG00000083812	ZNF324	zf-C2H2
ENSG00000083814	ZNF671	zf-C2H2
ENSG00000083817	ZNF416	zf-C2H2
ENSG00000083828	ZNF586	zf-C2H2
ENSG00000083838	ZNF446	zf-C2H2
ENSG00000083844	ZNF264	zf-C2H2
ENSG00000084093	REST	zf-C2H2
ENSG00000084676	NCOA1	bHLH
ENSG00000085274	MYNN	ZBTB
ENSG00000085276	MECOM	zf-C2H2
ENSG00000085644	ZNF213	zf-C2H2
ENSG00000086102	NFX1	zf-NF-X1
ENSG00000087510	TFAP2C	AP-2
ENSG00000087903	RFX2	RFX
ENSG00000088247	KHSRP	Others
ENSG00000088876	ZNF343	zf-C2H2
ENSG00000088881	EBF4	COE
ENSG00000089116	LHX5	Homeobox
ENSG00000089225	TBX5	T-box
ENSG00000089335	ZNF302	zf-C2H2
ENSG00000089486	CDIP1	zf-LITAF-like
ENSG00000089775	ZBTB25	ZBTB
ENSG00000089902	RCOR1	MYB
ENSG00000090447	TFAP4	bHLH
ENSG00000090612	ZNF268	zf-C2H2
ENSG00000091010	POU4F3	Pou
ENSG00000091656	ZFHX4	Homeobox
ENSG00000091831	ESR1	ESR-like
ENSG00000092067	CEBPE	TF_bZIP
ENSG00000092203	TOX4	HMG
ENSG00000092607	TBX15	T-box
ENSG00000093167	LRRFIP2	LRRFIP
ENSG00000095574	IKZF5	zf-C2H2
ENSG00000095794	CREM	TF_bZIP
ENSG00000095951	HIVEP1	zf-C2H2
ENSG00000096401	CDC5L	MYB
ENSG00000096654	ZNF184	zf-C2H2
ENSG00000099326	MZF1	zf-C2H2
ENSG00000100105	PATZ1	ZBTB
ENSG00000100146	SOX10	HMG
ENSG00000100219	XBP1	TF_bZIP
ENSG00000100281	HMGXB4	HMG
ENSG00000100426	ZBED4	zf-BED
ENSG00000100625	SIX4	Homeobox
ENSG00000100644	HIF1A	Others
ENSG00000100811	YY1	zf-C2H2
ENSG00000100968	NFATC4	RHD
ENSG00000100987	VSX1	Homeobox
ENSG00000101057	MYBL2	MYB
ENSG00000101076	HNF4A	RXR-like
ENSG00000101096	NFATC2	RHD
ENSG00000101115	SALL4	zf-C2H2
ENSG00000101126	ADNP	Homeobox
ENSG00000101190	TCFL5	bHLH
ENSG00000101216	GMEB2	SAND
ENSG00000101412	E2F1	E2F
ENSG00000101493	ZNF516	zf-C2H2
ENSG00000101544	ADNP2	Others
ENSG00000101665	SMAD7	MH1
ENSG00000101883	RHOXF1	Homeobox
ENSG00000102034	ELF4	ETS
ENSG00000102038	SMARCA1	MYB
ENSG00000102145	GATA1	zf-GATA
ENSG00000102349	KLF8	zf-C2H2
ENSG00000102554	KLF5	zf-C2H2
ENSG00000102804	TSC22D1	TSC22
ENSG00000102870	ZNF629	zf-C2H2
ENSG00000102878	HSF4	HSF
ENSG00000102901	CENPT	Others
ENSG00000102908	NFAT5	RHD
ENSG00000102935	ZNF423	zf-C2H2
ENSG00000102974	CTCF	zf-C2H2
ENSG00000102984	ZNF821	zf-C2H2
ENSG00000103199	ZNF500	zf-C2H2
ENSG00000103241	FOXF1	Fork_head
ENSG00000103326	CAPN15	Others
ENSG00000103343	ZNF174	zf-C2H2
ENSG00000103449	SALL1	zf-C2H2
ENSG00000103460	TOX3	HMG
ENSG00000103495	MAZ	zf-C2H2
ENSG00000104064	GABPB1	Others
ENSG00000104177	MYEF2	Others
ENSG00000104447	TRPS1	zf-GATA
ENSG00000104804	TULP2	Tub
ENSG00000104856	RELB	RHD
ENSG00000104903	LYL1	bHLH
ENSG00000105136	ZNF419	zf-C2H2
ENSG00000105229	PIAS4	zf-MIZ
ENSG00000105261	OVOL3	zf-C2H2
ENSG00000105392	CRX	TF_Otx
ENSG00000105419	MEIS3	Homeobox
ENSG00000105497	ZNF175	zf-C2H2
ENSG00000105516	DBP	TF_bZIP
ENSG00000105610	KLF1	zf-C2H2
ENSG00000105672	ETV2	ETS
ENSG00000105698	USF2	bHLH
ENSG00000105708	ZNF14	zf-C2H2
ENSG00000105717	PBX4	Homeobox
ENSG00000105722	ERF	ETS
ENSG00000105732	ZNF574	zf-C2H2
ENSG00000105750	ZNF85	zf-C2H2
ENSG00000105821	DNAJC2	MYB
ENSG00000105856	HBP1	HMG
ENSG00000105866	SP4	zf-C2H2
ENSG00000105880	DLX5	Homeobox
ENSG00000105967	TFEC	bHLH
ENSG00000105991	HOXA1	Homeobox
ENSG00000105996	HOXA2	Homeobox
ENSG00000105997	HOXA3	Homeobox
ENSG00000106004	HOXA5	Homeobox
ENSG00000106006	HOXA6	Homeobox
ENSG00000106031	HOXA13	Homeobox
ENSG00000106038	EVX1	Homeobox
ENSG00000106052	TAX1BP1	Others
ENSG00000106261	ZKSCAN1	zf-C2H2
ENSG00000106331	PAX4	PAX
ENSG00000106410	NOBOX	Homeobox
ENSG00000106459	NRF1	Nrf1
ENSG00000106511	MEOX2	Homeobox
ENSG00000106536	POU6F2	Pou
ENSG00000106546	AHR	bHLH
ENSG00000106571	GLI3	zf-C2H2
ENSG00000106689	LHX2	Homeobox
ENSG00000106852	LHX6	Homeobox
ENSG00000106948	AKNA	Others
ENSG00000107175	CREB3	TF_bZIP
ENSG00000107187	LHX3	Homeobox
ENSG00000107249	GLIS3	zf-C2H2
ENSG00000107485	GATA3	zf-GATA
ENSG00000107807	TLX1	Homeobox
ENSG00000107859	PITX3	Homeobox
ENSG00000108001	EBF3	COE
ENSG00000108064	TFAM	HMG
ENSG00000108175	ZMIZ1	zf-MIZ
ENSG00000108312	UBTF	HMG
ENSG00000108509	CAMTA2	CG-1
ENSG00000108511	HOXB6	Homeobox
ENSG00000108788	MLX	bHLH
ENSG00000108813	DLX4	Homeobox
ENSG00000108924	HLF	TF_bZIP
ENSG00000109101	FOXN1	Fork_head
ENSG00000109132	PHOX2B	Homeobox
ENSG00000109320	NFKB1	RHD
ENSG00000109381	ELF2	ETS
ENSG00000109685	NSD2	HMG
ENSG00000109705	NKX3-2	Homeobox
ENSG00000109787	KLF3	zf-C2H2
ENSG00000109851	DBX1	Homeobox
ENSG00000109906	ZBTB16	ZBTB
ENSG00000110693	SOX6	HMG
ENSG00000110851	PRDM4	zf-C2H2
ENSG00000110925	CSRNP2	CSRNP_N
ENSG00000111046	MYF6	bHLH
ENSG00000111049	MYF5	bHLH
ENSG00000111087	GLI1	zf-C2H2
ENSG00000111145	ELK3	ETS
ENSG00000111206	FOXM1	Fork_head
ENSG00000111249	CUX2	CUT
ENSG00000111269	CREBL2	Others
ENSG00000111424	VDR	THR-like
ENSG00000111704	NANOG	Homeobox
ENSG00000111783	RFX4	RFX
ENSG00000112033	PPARD	THR-like
ENSG00000112041	TULP1	Tub
ENSG00000112182	BACH2	TF_bZIP
ENSG00000112238	PRDM13	zf-C2H2
ENSG00000112242	E2F3	E2F
ENSG00000112246	SIM1	bHLH
ENSG00000112333	NR2E1	RXR-like
ENSG00000112365	ZBTB24	ZBTB
ENSG00000112561	TFEB	bHLH
ENSG00000112658	SRF	SRF
ENSG00000112837	TBX18	T-box
ENSG00000113196	HAND1	bHLH
ENSG00000113387	SUB1	PC4
ENSG00000113430	IRX4	Homeobox
ENSG00000113580	NR3C1	ESR-like
ENSG00000113658	SMAD5	MH1
ENSG00000113716	HMGXB3	HMG
ENSG00000113722	CDX1	Homeobox
ENSG00000113916	BCL6	ZBTB
ENSG00000114126	TFDP2	E2F
ENSG00000114315	HES1	bHLH
ENSG00000114439	BBX	HMG
ENSG00000114853	ZBTB47	ZBTB
ENSG00000114861	FOXP1	Fork_head
ENSG00000115112	TFCP2L1	CP2
ENSG00000115163	CENPA	Others
ENSG00000115297	TLX2	Homeobox
ENSG00000115355	CCDC88A	TF_bZIP
ENSG00000115415	STAT1	STAT
ENSG00000115507	OTX1	TF_Otx
ENSG00000115568	ZNF142	zf-C2H2
ENSG00000115738	ID2	bHLH
ENSG00000115816	CEBPZ	Others
ENSG00000115844	DLX2	Homeobox
ENSG00000115956	PLEK	Others
ENSG00000115966	ATF2	TF_bZIP
ENSG00000116016	EPAS1	Others
ENSG00000116017	ARID3A	ARID
ENSG00000116035	VAX2	Homeobox
ENSG00000116044	NFE2L2	TF_bZIP
ENSG00000116132	PRRX1	Homeobox
ENSG00000116560	SFPQ	Others
ENSG00000116580	GON4L	Others
ENSG00000116604	MEF2D	SRF
ENSG00000116731	PRDM2	zf-C2H2
ENSG00000116793	PHTF1	Others
ENSG00000116809	ZBTB17	ZBTB
ENSG00000116819	TFAP2E	AP-2
ENSG00000116833	NR5A2	SF-like
ENSG00000116990	MYCL	bHLH
ENSG00000117000	RLF	zf-C2H2
ENSG00000117010	ZNF684	zf-C2H2
ENSG00000117036	ETV3	ETS
ENSG00000117318	ID3	bHLH
ENSG00000117475	BLZF1	Others
ENSG00000117595	IRF6	IRF
ENSG00000117625	RCOR3	MYB
ENSG00000117707	PROX1	HPD
ENSG00000117713	ARID1A	ARID
ENSG00000118156	ZNF541	zf-C2H2
ENSG00000118217	ATF6	TF_bZIP
ENSG00000118260	CREB1	TF_bZIP
ENSG00000118263	KLF7	zf-C2H2
ENSG00000118495	PLAGL1	zf-C2H2
ENSG00000118513	MYB	MYB
ENSG00000118526	TCF21	bHLH
ENSG00000118620	ZNF430	zf-C2H2
ENSG00000118689	FOXO3	Fork_head
ENSG00000118707	TGIF2	Homeobox
ENSG00000118922	KLF12	zf-C2H2
ENSG00000119042	SATB2	CUT
ENSG00000119138	KLF9	zf-C2H2
ENSG00000119508	NR4A3	NGFIB-like
ENSG00000119547	ONECUT2	CUT
ENSG00000119574	ZBTB45	ZBTB
ENSG00000119608	PROX2	HPD
ENSG00000119614	VSX2	Homeobox
ENSG00000119715	ESRRB	ESR-like
ENSG00000119725	ZNF410	zf-C2H2
ENSG00000119866	BCL11A	zf-C2H2
ENSG00000119919	NKX2-3	Homeobox
ENSG00000119950	MXI1	bHLH
ENSG00000120068	HOXB8	Homeobox
ENSG00000120075	HOXB5	Homeobox
ENSG00000120093	HOXB3	Homeobox
ENSG00000120094	HOXB1	Homeobox
ENSG00000120149	MSX2	Homeobox
ENSG00000120669	SOHLH2	bHLH
ENSG00000120690	ELF1	ETS
ENSG00000120693	SMAD9	MH1
ENSG00000120738	EGR1	zf-C2H2
ENSG00000120784	ZFP30	zf-C2H2
ENSG00000120798	NR2C1	RXR-like
ENSG00000120837	NFYB	NF-YB
ENSG00000120963	ZNF706	Others
ENSG00000121068	TBX2	T-box
ENSG00000121075	TBX4	T-box
ENSG00000121297	TSHZ3	zf-C2H2
ENSG00000121406	ZNF549	zf-C2H2
ENSG00000121413	ZSCAN18	zf-C2H2
ENSG00000121417	ZNF211	zf-C2H2
ENSG00000121454	LHX4	Homeobox
ENSG00000121864	ZNF639	zf-C2H2
ENSG00000121903	ZSCAN20	zf-C2H2
ENSG00000122034	GTF3A	zf-C2H2
ENSG00000122145	TBX22	T-box
ENSG00000122180	MYOG	bHLH
ENSG00000122386	ZNF205	zf-C2H2
ENSG00000122482	ZNF644	zf-C2H2
ENSG00000122515	ZMIZ2	zf-MIZ
ENSG00000122592	HOXA7	Homeobox
ENSG00000122691	TWIST1	bHLH
ENSG00000122778	KIAA1549	Others
ENSG00000122859	NEUROG3	bHLH
ENSG00000122877	EGR2	zf-C2H2
ENSG00000123095	BHLHE41	bHLH
ENSG00000123268	ATF1	TF_bZIP
ENSG00000123307	NEUROD4	bHLH
ENSG00000123358	NR4A1	NGFIB-like
ENSG00000123364	HOXC13	Homeobox
ENSG00000123388	HOXC11	Homeobox
ENSG00000123405	NFE2	TF_bZIP
ENSG00000123407	HOXC12	Homeobox
ENSG00000123411	IKZF4	zf-C2H2
ENSG00000123576	ESX1	Homeobox
ENSG00000123636	BAZ2B	MBD
ENSG00000123685	BATF3	TF_bZIP
ENSG00000123933	MXD4	bHLH
ENSG00000124092	CTCFL	zf-C2H2
ENSG00000124191	TOX2	HMG
ENSG00000124201	ZNFX1	Others
ENSG00000124203	ZNF831	zf-C2H2
ENSG00000124216	SNAI1	zf-C2H2
ENSG00000124232	RBPJL	CSL
ENSG00000124440	HIF3A	bHLH
ENSG00000124444	ZNF576	zf-C2H2
ENSG00000124459	ZNF45	zf-C2H2
ENSG00000124496	TRERF1	zf-C2H2
ENSG00000124613	ZNF391	zf-C2H2
ENSG00000124664	SPDEF	ETS
ENSG00000124766	SOX4	HMG
ENSG00000124782	RREB1	zf-C2H2
ENSG00000124813	RUNX2	Runt
ENSG00000124827	GCM2	GCM
ENSG00000124831	LRRFIP1	LRRFIP
ENSG00000124920	MYRF	NDT80/PhoG
ENSG00000125285	SOX21	HMG
ENSG00000125347	IRF1	IRF
ENSG00000125398	SOX9	HMG
ENSG00000125482	TTF1	MYB
ENSG00000125492	BARHL1	Homeobox
ENSG00000125520	SLC2A4RG	Others
ENSG00000125533	BHLHE23	bHLH
ENSG00000125618	PAX8	PAX
ENSG00000125740	FOSB	TF_bZIP
ENSG00000125798	FOXA2	Fork_head
ENSG00000125812	GZF1	ZBTB
ENSG00000125813	PAX1	PAX
ENSG00000125816	NKX2-4	Homeobox
ENSG00000125820	NKX2-2	Homeobox
ENSG00000125826	RBCK1	Others
ENSG00000125846	ZNF133	zf-C2H2
ENSG00000125850	OVOL2	zf-C2H2
ENSG00000125878	TCF15	bHLH
ENSG00000125945	ZNF436	zf-C2H2
ENSG00000125952	MAX	bHLH
ENSG00000125968	ID1	bHLH
ENSG00000126003	PLAGL2	zf-C2H2
ENSG00000126351	THRA	THR-like
ENSG00000126368	NR1D1	THR-like
ENSG00000126456	IRF3	IRF
ENSG00000126561	STAT5A	STAT
ENSG00000126603	GLIS2	zf-C2H2
ENSG00000126733	DACH2	DACH
ENSG00000126746	ZNF384	zf-C2H2
ENSG00000126767	ELK1	ETS
ENSG00000126778	SIX1	Homeobox
ENSG00000126804	ZBTB1	ZBTB
ENSG00000127081	ZNF484	zf-C2H2
ENSG00000127124	HIVEP3	zf-C2H2
ENSG00000127152	BCL11B	zf-C2H2
ENSG00000127337	YEATS4	Others
ENSG00000127528	KLF2	zf-C2H2
ENSG00000127903	ZNF835	zf-C2H2
ENSG00000128000	ZNF780B	zf-C2H2
ENSG00000128272	ATF4	TF_bZIP
ENSG00000128573	FOXP2	Fork_head
ENSG00000128604	IRF5	IRF
ENSG00000128610	FEZF1	zf-C2H2
ENSG00000128645	HOXD1	Homeobox
ENSG00000128652	HOXD3	Homeobox
ENSG00000128709	HOXD9	Homeobox
ENSG00000128710	HOXD10	Homeobox
ENSG00000128713	HOXD11	Homeobox
ENSG00000128714	HOXD13	Homeobox
ENSG00000129028	THAP10	THAP
ENSG00000129071	MBD4	MBD
ENSG00000129152	MYOD1	bHLH
ENSG00000129173	E2F8	E2F
ENSG00000129194	SOX15	HMG
ENSG00000129514	FOXA1	Fork_head
ENSG00000129534	MIS18BP1	MYB
ENSG00000129535	NRL	TF_bZIP
ENSG00000129654	FOXJ1	Fork_head
ENSG00000129911	KLF16	zf-C2H2
ENSG00000130182	ZSCAN10	zf-C2H2
ENSG00000130338	TULP4	Tub
ENSG00000130522	JUND	TF_bZIP
ENSG00000130544	ZNF557	zf-C2H2
ENSG00000130584	ZBTB46	ZBTB
ENSG00000130675	MNX1	Homeobox
ENSG00000130684	ZNF337	zf-C2H2
ENSG00000130700	GATA5	zf-GATA
ENSG00000130711	PRDM12	zf-C2H2
ENSG00000130751	NPAS1	bHLH
ENSG00000130803	ZNF317	zf-C2H2
ENSG00000130818	ZNF426	zf-C2H2
ENSG00000130844	ZNF331	zf-C2H2
ENSG00000130856	ZNF236	zf-C2H2
ENSG00000130940	CASZ1	Others
ENSG00000131061	ZNF341	zf-C2H2
ENSG00000131115	ZNF227	zf-C2H2
ENSG00000131127	ZNF141	zf-C2H2
ENSG00000131196	NFATC1	RHD
ENSG00000131264	CDX4	Homeobox
ENSG00000131408	NR1H2	THR-like
ENSG00000131668	BARX1	Homeobox
ENSG00000131721	RHOXF2	Homeobox
ENSG00000131759	RARA	THR-like
ENSG00000131788	PIAS3	zf-MIZ
ENSG00000131845	ZNF304	zf-C2H2
ENSG00000131848	ZSCAN5A	zf-C2H2
ENSG00000131849	ZNF132	zf-C2H2
ENSG00000131910	NR0B2	Miscellaneous
ENSG00000131914	LIN28A	CSD
ENSG00000131931	THAP1	THAP
ENSG00000132005	RFX1	RFX
ENSG00000132010	ZNF20	zf-C2H2
ENSG00000132024	CC2D1A	Others
ENSG00000132170	PPARG	THR-like
ENSG00000132604	TERF2	MYB
ENSG00000132846	ZBED3	zf-BED
ENSG00000133250	ZNF414	Others
ENSG00000133740	E2F5	E2F
ENSG00000133794	ARNTL	bHLH
ENSG00000133937	GSC	Homeobox
ENSG00000134046	MBD2	MBD
ENSG00000134107	BHLHE40	bHLH
ENSG00000134138	MEIS2	Homeobox
ENSG00000134317	GRHL1	CP2
ENSG00000134323	MYCN	bHLH
ENSG00000134438	RAX	Homeobox
ENSG00000134532	SOX5	HMG
ENSG00000134595	SOX3	HMG
ENSG00000134852	CLOCK	bHLH
ENSG00000134954	ETS1	ETS
ENSG00000135100	HNF1A	Homeobox
ENSG00000135111	TBX3	T-box
ENSG00000135164	DMTF1	MYB
ENSG00000135373	EHF	ETS
ENSG00000135374	ELF5	ETS
ENSG00000135457	TFCP2	CP2
ENSG00000135547	HEY2	bHLH
ENSG00000135625	EGR4	zf-C2H2
ENSG00000135638	EMX1	Homeobox
ENSG00000135899	SP110	SAND
ENSG00000135903	PAX3	PAX
ENSG00000136169	SETDB2	MBD
ENSG00000136327	NKX2-8	Homeobox
ENSG00000136352	NKX2-1	Homeobox
ENSG00000136367	ZFHX2	Homeobox
ENSG00000136451	VEZF1	zf-C2H2
ENSG00000136535	TBR1	T-box
ENSG00000136574	GATA4	zf-GATA
ENSG00000136630	HLX	Homeobox
ENSG00000136770	DNAJC1	MYB
ENSG00000136826	KLF4	zf-C2H2
ENSG00000136866	ZFP37	zf-C2H2
ENSG00000136870	ZNF189	zf-C2H2
ENSG00000136931	NR5A1	SF-like
ENSG00000136936	XPA	Others
ENSG00000136944	LMX1B	Homeobox
ENSG00000136997	MYC	bHLH
ENSG00000137090	DMRT1	DM
ENSG00000137166	FOXP4	Fork_head
ENSG00000137185	ZSCAN9	zf-C2H2
ENSG00000137203	TFAP2A	AP-2
ENSG00000137265	IRF4	IRF
ENSG00000137270	GCM1	GCM
ENSG00000137273	FOXF2	Fork_head
ENSG00000137309	HMGA1	HMGA
ENSG00000137310	TCF19	Others
ENSG00000137492	THAP12	THAP
ENSG00000137504	CREBZF	TF_bZIP
ENSG00000137709	POU2F3	Pou
ENSG00000137834	SMAD6	MH1
ENSG00000137871	ZNF280D	Others
ENSG00000138073	PREB	Others
ENSG00000138083	SIX3	Homeobox
ENSG00000138136	LBX1	Homeobox
ENSG00000138375	SMARCAL1	Others
ENSG00000138378	STAT4	STAT
ENSG00000138380	CARF	Others
ENSG00000138738	PRDM5	zf-C2H2
ENSG00000138795	LEF1	HMG
ENSG00000139083	ETV6	ETS
ENSG00000139154	AEBP2	zf-C2H2
ENSG00000139352	ASCL1	bHLH
ENSG00000139445	FOXN4	Fork_head
ENSG00000139515	PDX1	Homeobox
ENSG00000139613	SMARCC2	MYB
ENSG00000139651	ZNF740	zf-C2H2
ENSG00000139800	ZIC5	zf-C2H2
ENSG00000140009	ESR2	ESR-like
ENSG00000140044	JDP2	TF_bZIP
ENSG00000140262	TCF12	bHLH
ENSG00000140265	ZSCAN29	zf-C2H2
ENSG00000140382	HMG20A	HMG
ENSG00000140548	ZNF710	zf-C2H2
ENSG00000140836	ZFHX3	Homeobox
ENSG00000140968	IRF8	IRF
ENSG00000140987	ZSCAN32	zf-C2H2
ENSG00000141002	TCF25	Others
ENSG00000141027	NCOR1	MYB
ENSG00000141040	ZNF287	zf-C2H2
ENSG00000141448	GATA6	zf-GATA
ENSG00000141510	TP53	P53
ENSG00000141568	FOXK2	Fork_head
ENSG00000141579	ZNF750	Others
ENSG00000141644	MBD1	MBD
ENSG00000141646	SMAD4	MH1
ENSG00000141905	NFIC	CTF/NFI
ENSG00000141946	ZIM3	zf-C2H2
ENSG00000141956	PRDM15	zf-C2H2
ENSG00000142025	DMRTC2	DM
ENSG00000142065	ZFP14	zf-C2H2
ENSG00000142409	ZNF787	zf-C2H2
ENSG00000142528	ZNF473	zf-C2H2
ENSG00000142539	-	ETS
ENSG00000142556	ZNF614	zf-C2H2
ENSG00000142599	RERE	zf-GATA
ENSG00000142611	PRDM16	zf-C2H2
ENSG00000142700	DMRTA2	DM
ENSG00000143006	DMRTB1	DM
ENSG00000143032	BARHL2	Homeobox
ENSG00000143067	ZNF697	zf-C2H2
ENSG00000143171	RXRG	RXR-like
ENSG00000143178	TBX19	T-box
ENSG00000143190	POU2F1	Pou
ENSG00000143194	MAEL	HMG
ENSG00000143257	NR1I3	THR-like
ENSG00000143355	LHX9	Homeobox
ENSG00000143365	RORC	THR-like
ENSG00000143373	ZNF687	zf-C2H2
ENSG00000143379	SETDB1	MBD
ENSG00000143390	RFX5	RFX
ENSG00000143437	ARNT	bHLH
ENSG00000143458	GABPB2	Others
ENSG00000143578	CREB3L4	TF_bZIP
ENSG00000143614	GATAD2B	zf-GATA
ENSG00000143842	SOX13	HMG
ENSG00000143867	OSR1	zf-C2H2
ENSG00000143995	MEIS1	Homeobox
ENSG00000144026	ZNF514	zf-C2H2
ENSG00000144218	AFF3	AF-4
ENSG00000144331	ZNF385B	zf-C2H2
ENSG00000144355	DLX1	Homeobox
ENSG00000144485	HES6	bHLH
ENSG00000144655	CSRNP1	CSRNP_N
ENSG00000144747	TMF1	Others
ENSG00000144792	ZNF660	zf-C2H2
ENSG00000144852	NR1I2	THR-like
ENSG00000145220	LYAR	Others
ENSG00000145908	ZNF300	zf-C2H2
ENSG00000146587	RBAK	zf-C2H2
ENSG00000146592	CREB5	TF_bZIP
ENSG00000146618	FERD3L	bHLH
ENSG00000146676	PURB	Others
ENSG00000146757	ZNF92	zf-C2H2
ENSG00000147117	ZNF157	zf-C2H2
ENSG00000147118	ZNF182	zf-C2H2
ENSG00000147124	ZNF41	zf-C2H2
ENSG00000147180	ZNF711	zf-C2H2
ENSG00000147421	HMBOX1	Homeobox
ENSG00000147488	ST18	zf-C2HC
ENSG00000147596	PRDM14	zf-C2H2
ENSG00000147601	TERF1	MYB
ENSG00000147789	ZNF7	zf-C2H2
ENSG00000147862	NFIB	CTF/NFI
ENSG00000148143	ZNF462	zf-C2H2
ENSG00000148200	NR6A1	GCNF-like
ENSG00000148337	CIZ1	Others
ENSG00000148513	ANKRD30A	Others
ENSG00000148516	ZEB1	zf-C2H2
ENSG00000148704	VAX1	Homeobox
ENSG00000148737	TCF7L2	HMG
ENSG00000148826	NKX6-2	Homeobox
ENSG00000149050	ZNF214	zf-C2H2
ENSG00000149054	ZNF215	zf-C2H2
ENSG00000149136	SSRP1	HMG
ENSG00000149480	MTA2	zf-GATA
ENSG00000149922	TBX6	T-box
ENSG00000149948	HMGA2	HMGA
ENSG00000150051	MKX	Homeobox
ENSG00000150347	ARID5B	ARID
ENSG00000150907	FOXO1	Fork_head
ENSG00000151090	THRB	THR-like
ENSG00000151322	NPAS3	bHLH
ENSG00000151379	MSGN1	bHLH
ENSG00000151500	THYN1	Others
ENSG00000151612	ZNF827	zf-C2H2
ENSG00000151615	POU4F2	Pou
ENSG00000151623	NR3C2	ESR-like
ENSG00000151650	VENTX	Homeobox
ENSG00000151702	FLI1	ETS
ENSG00000152192	POU4F1	Pou
ENSG00000152217	SETBP1	Others
ENSG00000152284	TCF7L1	HMG
ENSG00000152433	ZNF547	zf-C2H2
ENSG00000152439	ZNF773	zf-C2H2
ENSG00000152443	ZNF776	zf-C2H2
ENSG00000152454	ZNF256	zf-C2H2
ENSG00000152467	ZSCAN1	zf-C2H2
ENSG00000152475	ZNF837	zf-C2H2
ENSG00000152518	ZFP36L2	zf-CCCH
ENSG00000152784	PRDM8	zf-C2H2
ENSG00000152804	HHEX	Homeobox
ENSG00000152926	ZNF117	zf-C2H2
ENSG00000152977	ZIC1	zf-C2H2
ENSG00000153048	CARHSP1	CSD
ENSG00000153207	AHCTF1	Others
ENSG00000153234	NR4A2	NGFIB-like
ENSG00000153266	FEZF2	zf-C2H2
ENSG00000153560	UBP1	CP2
ENSG00000153779	TGIF2LX	Homeobox
ENSG00000153814	JAZF1	zf-C2H2
ENSG00000153879	CEBPG	TF_bZIP
ENSG00000153896	ZNF599	zf-C2H2
ENSG00000154655	L3MBTL4	zf-C2HC
ENSG00000154727	GABPA	ETS
ENSG00000154957	ZNF18	zf-C2H2
ENSG00000155090	KLF10	zf-C2H2
ENSG00000155545	MIER3	MYB
ENSG00000155592	ZKSCAN2	zf-C2H2
ENSG00000155966	AFF2	AF-4
ENSG00000156030	MIDEAS	Others
ENSG00000156127	BATF	TF_bZIP
ENSG00000156150	ALX3	Homeobox
ENSG00000156273	BACH1	TF_bZIP
ENSG00000156853	ZNF689	zf-C2H2
ENSG00000156925	ZIC3	zf-C2H2
ENSG00000157259	GATAD1	Others
ENSG00000157429	ZNF19	zf-C2H2
ENSG00000157514	TSC22D3	TSC22
ENSG00000157554	ERG	ETS
ENSG00000157557	ETS2	ETS
ENSG00000157613	CREB3L1	TF_bZIP
ENSG00000157657	ZNF618	zf-C2H2
ENSG00000158055	GRHL3	CP2
ENSG00000158691	ZSCAN12	zf-C2H2
ENSG00000158711	ELK4	ETS
ENSG00000158773	USF1	bHLH
ENSG00000158805	ZNF276	zf-C2H2
ENSG00000159086	PAXBP1	GCFC
ENSG00000159140	SON	Others
ENSG00000159184	HOXB13	Homeobox
ENSG00000159216	RUNX1	Runt
ENSG00000159263	SIM2	bHLH
ENSG00000159387	IRX6	Homeobox
ENSG00000159556	ISL2	Homeobox
ENSG00000159592	GPBP1L1	Others
ENSG00000159882	ZNF230	zf-C2H2
ENSG00000159885	ZNF222	zf-C2H2
ENSG00000159905	ZNF221	zf-C2H2
ENSG00000159915	ZNF233	zf-C2H2
ENSG00000159917	ZNF235	zf-C2H2
ENSG00000160062	ZBTB8A	ZBTB
ENSG00000160094	ZNF362	zf-C2H2
ENSG00000160113	NR2F6	RXR-like
ENSG00000160199	PKNOX1	Homeobox
ENSG00000160224	AIRE	SAND
ENSG00000160229	ZNF66	zf-C2H2
ENSG00000160321	ZNF208	zf-C2H2
ENSG00000160336	ZNF761	zf-C2H2
ENSG00000160352	ZNF714	zf-C2H2
ENSG00000160685	ZBTB7B	ZBTB
ENSG00000160908	ZNF394	zf-C2H2
ENSG00000160961	ZNF333	zf-C2H2
ENSG00000160973	FOXH1	Fork_head
ENSG00000161277	THAP8	THAP
ENSG00000161298	ZNF382	zf-C2H2
ENSG00000161405	IKZF3	zf-C2H2
ENSG00000161551	ZNF577	zf-C2H2
ENSG00000161642	ZNF385A	zf-C2H2
ENSG00000161914	ZNF653	zf-C2H2
ENSG00000161940	BCL6B	ZBTB
ENSG00000162086	ZNF75A	zf-C2H2
ENSG00000162367	TAL1	bHLH
ENSG00000162419	GMEB1	SAND
ENSG00000162599	NFIA	CTF/NFI
ENSG00000162601	MYSM1	MYB
ENSG00000162624	LHX8	Homeobox
ENSG00000162664	ZNF326	Others
ENSG00000162676	GFI1	zf-C2H2
ENSG00000162702	ZNF281	zf-C2H2
ENSG00000162714	ZNF496	zf-C2H2
ENSG00000162761	LMX1A	Homeobox
ENSG00000162772	ATF3	TF_bZIP
ENSG00000162924	REL	RHD
ENSG00000162992	NEUROD1	bHLH
ENSG00000163064	EN1	Homeobox
ENSG00000163132	MSX1	Homeobox
ENSG00000163435	ELF3	ETS
ENSG00000163497	FEV	ETS
ENSG00000163508	EOMES	T-box
ENSG00000163623	NKX6-1	Homeobox
ENSG00000163666	HESX1	Homeobox
ENSG00000163792	TCF23	bHLH
ENSG00000163795	ZNF513	zf-C2H2
ENSG00000163848	ZNF148	zf-C2H2
ENSG00000163884	KLF15	zf-C2H2
ENSG00000163909	HEYL	bHLH
ENSG00000163939	PBRM1	HMG
ENSG00000164011	ZNF691	zf-C2H2
ENSG00000164048	ZNF589	zf-C2H2
ENSG00000164093	PITX2	Homeobox
ENSG00000164104	HMGB2	HMG
ENSG00000164107	HAND2	bHLH
ENSG00000164256	PRDM9	zf-C2H2
ENSG00000164299	SPZ1	Others
ENSG00000164330	EBF1	COE
ENSG00000164334	FAM170A	Others
ENSG00000164379	FOXQ1	Fork_head
ENSG00000164438	TLX3	Homeobox
ENSG00000164458	TBXT	T-box
ENSG00000164463	CREBRF	Others
ENSG00000164532	TBX20	T-box
ENSG00000164600	NEUROD6	bHLH
ENSG00000164631	ZNF12	zf-C2H2
ENSG00000164651	SP8	zf-C2H2
ENSG00000164683	HEY1	bHLH
ENSG00000164684	ZNF704	Others
ENSG00000164736	SOX17	HMG
ENSG00000164749	HNF4G	RXR-like
ENSG00000164778	EN2	Homeobox
ENSG00000164853	UNCX	Homeobox
ENSG00000164900	GBX1	Homeobox
ENSG00000164916	FOXK1	Fork_head
ENSG00000164920	OSR2	zf-C2H2
ENSG00000165030	NFIL3	TF_bZIP
ENSG00000165066	NKX6-3	Homeobox
ENSG00000165156	ZHX1	Homeobox
ENSG00000165244	ZNF367	zf-C2H2
ENSG00000165259	HDX	Homeobox
ENSG00000165462	PHOX2A	Homeobox
ENSG00000165495	PKNOX2	Homeobox
ENSG00000165512	ZNF22	zf-C2H2
ENSG00000165556	CDX2	Homeobox
ENSG00000165588	OTX2	TF_Otx
ENSG00000165606	DRGX	Homeobox
ENSG00000165643	SOHLH1	bHLH
ENSG00000165655	ZNF503	Others
ENSG00000165684	SNAPC4	MYB
ENSG00000165702	GFI1B	zf-C2H2
ENSG00000165804	ZNF219	zf-C2H2
ENSG00000165821	SALL2	zf-C2H2
ENSG00000165891	E2F7	E2F
ENSG00000166188	ZNF319	zf-C2H2
ENSG00000166211	SPIC	ETS
ENSG00000166261	ZNF202	zf-C2H2
ENSG00000166268	MYRFL	NDT80/PhoG
ENSG00000166349	RAG1	Others
ENSG00000166402	TUB	Tub
ENSG00000166454	ATMIN	zf-C2H2
ENSG00000166478	ZNF143	zf-C2H2
ENSG00000166526	ZNF3	zf-C2H2
ENSG00000166529	ZSCAN21	zf-C2H2
ENSG00000166704	ZNF606	zf-C2H2
ENSG00000166716	ZNF592	zf-C2H2
ENSG00000166823	MESP1	bHLH
ENSG00000166860	ZBTB39	ZBTB
ENSG00000166888	STAT6	STAT
ENSG00000166925	TSC22D4	TSC22
ENSG00000166949	SMAD3	MH1
ENSG00000167034	NKX3-1	Homeobox
ENSG00000167074	TEF	TF_bZIP
ENSG00000167081	PBX3	Homeobox
ENSG00000167085	PHB	Others
ENSG00000167157	PRRX2	Homeobox
ENSG00000167182	SP2	zf-C2H2
ENSG00000167232	ZNF91	zf-C2H2
ENSG00000167377	ZNF23	zf-C2H2
ENSG00000167380	ZNF226	zf-C2H2
ENSG00000167384	ZNF180	zf-C2H2
ENSG00000167394	ZNF668	zf-C2H2
ENSG00000167395	ZNF646	zf-C2H2
ENSG00000167491	GATAD2A	zf-GATA
ENSG00000167528	ZNF641	zf-C2H2
ENSG00000167554	ZNF610	zf-C2H2
ENSG00000167555	ZNF528	zf-C2H2
ENSG00000167562	ZNF701	zf-C2H2
ENSG00000167625	ZNF526	zf-C2H2
ENSG00000167635	ZNF146	zf-C2H2
ENSG00000167637	ZNF283	zf-C2H2
ENSG00000167685	ZNF444	zf-C2H2
ENSG00000167766	ZNF83	zf-C2H2
ENSG00000167771	RCOR2	MYB
ENSG00000167785	ZNF558	zf-C2H2
ENSG00000167800	TBX10	T-box
ENSG00000167840	ZNF232	zf-C2H2
ENSG00000167967	E4F1	zf-C2H2
ENSG00000167981	ZNF597	zf-C2H2
ENSG00000168062	BATF2	TF_bZIP
ENSG00000168152	THAP9	THAP
ENSG00000168214	RBPJ	CSL
ENSG00000168267	PTF1A	bHLH
ENSG00000168269	FOXI1	Fork_head
ENSG00000168286	THAP11	THAP
ENSG00000168310	IRF2	IRF
ENSG00000168348	INSM2	zf-C2H2
ENSG00000168505	GBX2	Homeobox
ENSG00000168610	STAT3	STAT
ENSG00000168661	ZNF30	zf-C2H2
ENSG00000168769	TET2	Others
ENSG00000168779	SHOX2	Homeobox
ENSG00000168795	ZBTB5	ZBTB
ENSG00000168813	ZNF507	zf-C2H2
ENSG00000168826	ZBTB49	ZBTB
ENSG00000168874	ATOH8	bHLH
ENSG00000168875	SOX14	HMG
ENSG00000168916	ZNF608	Others
ENSG00000169016	E2F6	E2F
ENSG00000169057	MECP2	MBD
ENSG00000169083	AR	ESR-like
ENSG00000169131	ZNF354A	zf-C2H2
ENSG00000169136	ATF5	TF_bZIP
ENSG00000169155	ZBTB43	ZBTB
ENSG00000169297	NR0B1	Miscellaneous
ENSG00000169548	ZNF280A	Others
ENSG00000169554	ZEB2	zf-C2H2
ENSG00000169594	BNC1	zf-C2H2
ENSG00000169635	HIC2	ZBTB
ENSG00000169689	CENPX	Others
ENSG00000169714	CNBP	Others
ENSG00000169740	ZNF32	zf-C2H2
ENSG00000169840	GSX1	Homeobox
ENSG00000169856	ONECUT1	CUT
ENSG00000169926	KLF13	zf-C2H2
ENSG00000169946	ZFPM2	zf-C2H2
ENSG00000169951	ZNF764	zf-C2H2
ENSG00000169953	HSFY2	HSF
ENSG00000169955	ZNF747	zf-C2H2
ENSG00000169957	ZNF768	zf-C2H2
ENSG00000169981	ZNF35	zf-C2H2
ENSG00000170100	ZNF778	zf-C2H2
ENSG00000170122	FOXD4	Fork_head
ENSG00000170166	HOXD4	Homeobox
ENSG00000170178	HOXD12	Homeobox
ENSG00000170260	ZNF212	zf-C2H2
ENSG00000170265	ZNF282	zf-C2H2
ENSG00000170322	NFRKB	Others
ENSG00000170325	PRDM10	zf-C2H2
ENSG00000170345	FOS	TF_bZIP
ENSG00000170365	SMAD1	MH1
ENSG00000170370	EMX2	Homeobox
ENSG00000170374	SP7	zf-C2H2
ENSG00000170448	NFXL1	zf-NF-X1
ENSG00000170485	NPAS2	bHLH
ENSG00000170549	IRX1	Homeobox
ENSG00000170561	IRX2	Homeobox
ENSG00000170577	SIX2	Homeobox
ENSG00000170581	STAT2	STAT
ENSG00000170608	FOXA3	Fork_head
ENSG00000170631	ZNF16	zf-C2H2
ENSG00000170653	ATF7	TF_bZIP
ENSG00000170684	ZNF296	zf-C2H2
ENSG00000170689	HOXB9	Homeobox
ENSG00000170802	FOXN2	Fork_head
ENSG00000170949	ZNF160	zf-C2H2
ENSG00000170954	ZNF415	zf-C2H2
ENSG00000171056	SOX7	HMG
ENSG00000171116	HSFX1	HSF
ENSG00000171161	ZNF672	zf-C2H2
ENSG00000171163	ZNF692	zf-C2H2
ENSG00000171223	JUNB	TF_bZIP
ENSG00000171291	ZNF439	zf-C2H2
ENSG00000171295	ZNF440	zf-C2H2
ENSG00000171425	ZNF581	zf-C2H2
ENSG00000171443	ZNF524	zf-C2H2
ENSG00000171448	ZBTB26	ZBTB
ENSG00000171466	ZNF562	zf-C2H2
ENSG00000171467	ZNF318	Others
ENSG00000171469	ZNF561	zf-C2H2
ENSG00000171476	HOPX	Homeobox
ENSG00000171532	NEUROD2	bHLH
ENSG00000171540	OTP	Homeobox
ENSG00000171574	ZNF584	zf-C2H2
ENSG00000171606	ZNF274	zf-C2H2
ENSG00000171649	ZIK1	zf-C2H2
ENSG00000171735	CAMTA1	CG-1
ENSG00000171786	NHLH1	bHLH
ENSG00000171817	ZNF540	zf-C2H2
ENSG00000171827	ZNF570	zf-C2H2
ENSG00000171872	KLF17	zf-C2H2
ENSG00000171940	ZNF217	zf-C2H2
ENSG00000171956	FOXB1	Fork_head
ENSG00000171970	ZNF57	zf-C2H2
ENSG00000172000	ZNF556	zf-C2H2
ENSG00000172006	ZNF554	zf-C2H2
ENSG00000172059	KLF11	zf-C2H2
ENSG00000172201	ID4	bHLH
ENSG00000172216	CEBPB	TF_bZIP
ENSG00000172238	ATOH1	bHLH
ENSG00000172262	ZNF131	ZBTB
ENSG00000172273	HINFP	zf-C2H2
ENSG00000172346	CSDC2	CSD
ENSG00000172379	ARNT2	bHLH
ENSG00000172466	ZNF24	zf-C2H2
ENSG00000172468	HSFY1	HSF
ENSG00000172493	AFF1	AF-4
ENSG00000172733	PURG	Others
ENSG00000172748	ZNF596	zf-C2H2
ENSG00000172789	HOXC5	Homeobox
ENSG00000172818	OVOL1	zf-C2H2
ENSG00000172819	RARG	THR-like
ENSG00000172845	SP3	zf-C2H2
ENSG00000172888	ZNF621	zf-C2H2
ENSG00000173011	TADA2B	MYB
ENSG00000173039	RELA	RHD
ENSG00000173041	ZNF680	zf-C2H2
ENSG00000173068	BNC2	zf-C2H2
ENSG00000173153	ESRRA	ESR-like
ENSG00000173253	DMRT2	DM
ENSG00000173258	ZNF483	zf-C2H2
ENSG00000173275	ZNF449	zf-C2H2
ENSG00000173276	ZBTB21	ZBTB
ENSG00000173404	INSM1	zf-C2H2
ENSG00000173451	THAP2	THAP
ENSG00000173473	SMARCC1	MYB
ENSG00000173480	ZNF417	zf-C2H2
ENSG00000173545	ZNF622	zf-C2H2
ENSG00000173673	HES3	bHLH
ENSG00000173757	STAT5B	STAT
ENSG00000173875	ZNF791	zf-C2H2
ENSG00000173917	HOXB2	Homeobox
ENSG00000173976	RAX2	Homeobox
ENSG00000174197	MGA	T-box
ENSG00000174255	ZNF80	zf-C2H2
ENSG00000174279	EVX2	Homeobox
ENSG00000174282	ZBTB4	ZBTB
ENSG00000174306	ZHX3	Homeobox
ENSG00000174332	GLIS1	zf-C2H2
ENSG00000174428	GTF2IRD2B	GTF2I
ENSG00000174576	NPAS4	bHLH
ENSG00000174586	ZNF497	zf-C2H2
ENSG00000174652	ZNF266	zf-C2H2
ENSG00000174738	NR1D2	THR-like
ENSG00000174796	THAP6	THAP
ENSG00000174963	ZIC4	zf-C2H2
ENSG00000175105	ZNF654	zf-C2H2
ENSG00000175197	DDIT3	TF_bZIP
ENSG00000175213	ZNF408	zf-C2H2
ENSG00000175279	CENPS	Others
ENSG00000175322	ZNF519	zf-C2H2
ENSG00000175325	PROP1	Homeobox
ENSG00000175329	ISX	Homeobox
ENSG00000175387	SMAD2	MH1
ENSG00000175395	ZNF25	zf-C2H2
ENSG00000175592	FOSL1	TF_bZIP
ENSG00000175691	ZNF77	zf-C2H2
ENSG00000175727	MLXIP	bHLH
ENSG00000175745	NR2F1	RXR-like
ENSG00000175787	ZNF169	zf-C2H2
ENSG00000175832	ETV4	ETS
ENSG00000175879	HOXD8	Homeobox
ENSG00000176009	ASCL3	bHLH
ENSG00000176024	ZNF613	zf-C2H2
ENSG00000176083	ZNF683	zf-C2H2
ENSG00000176160	HSF5	HSF
ENSG00000176165	FOXG1	Fork_head
ENSG00000176222	ZNF404	zf-C2H2
ENSG00000176256	HMGB4	HMG
ENSG00000176293	ZNF135	zf-C2H2
ENSG00000176302	FOXR1	Fork_head
ENSG00000176371	ZSCAN2	zf-C2H2
ENSG00000176399	DMRTA1	DM
ENSG00000176472	ZNF575	zf-C2H2
ENSG00000176542	USF3	bHLH
ENSG00000176678	FOXL1	Fork_head
ENSG00000176679	TGIF2LY	Homeobox
ENSG00000176692	FOXC2	Fork_head
ENSG00000176842	IRX5	Homeobox
ENSG00000176887	SOX11	HMG
ENSG00000176946	THAP4	THAP
ENSG00000177030	DEAF1	SAND
ENSG00000177045	SIX5	Homeobox
ENSG00000177125	ZBTB34	ZBTB
ENSG00000177311	ZBTB38	ZBTB
ENSG00000177374	HIC1	ZBTB
ENSG00000177426	TGIF1	Homeobox
ENSG00000177463	NR2C2	RXR-like
ENSG00000177468	OLIG3	bHLH
ENSG00000177485	ZBTB33	ZBTB
ENSG00000177494	ZBED2	zf-BED
ENSG00000177508	IRX3	Homeobox
ENSG00000177551	NHLH2	bHLH
ENSG00000177599	ZNF491	zf-C2H2
ENSG00000177606	JUN	TF_bZIP
ENSG00000177683	THAP5	THAP
ENSG00000177732	SOX12	HMG
ENSG00000177842	ZNF620	zf-C2H2
ENSG00000177853	ZNF518A	zf-C2H2
ENSG00000177873	ZNF619	zf-C2H2
ENSG00000177888	ZBTB41	ZBTB
ENSG00000177932	ZNF354C	zf-C2H2
ENSG00000178150	ZNF114	zf-C2H2
ENSG00000178163	ZNF518B	zf-C2H2
ENSG00000178175	ZNF366	zf-C2H2
ENSG00000178177	LCORL	HTH
ENSG00000178187	ZNF454	zf-C2H2
ENSG00000178229	ZNF543	zf-C2H2
ENSG00000178338	ZNF354B	zf-C2H2
ENSG00000178386	ZNF223	zf-C2H2
ENSG00000178403	NEUROG2	bHLH
ENSG00000178573	MAF	TF_bZIP
ENSG00000178662	CSRNP3	CSRNP_N
ENSG00000178665	ZNF713	zf-C2H2
ENSG00000178764	ZHX2	Homeobox
ENSG00000178860	MSC	bHLH
ENSG00000178917	ZNF852	zf-C2H2
ENSG00000178919	FOXE1	Fork_head
ENSG00000178928	TPRX1	Homeobox
ENSG00000178935	ZNF552	zf-C2H2
ENSG00000178951	ZBTB7A	ZBTB
ENSG00000179059	ZFP42	zf-C2H2
ENSG00000179111	HES7	bHLH
ENSG00000179195	ZNF664	zf-C2H2
ENSG00000179348	GATA2	zf-GATA
ENSG00000179361	ARID3B	ARID
ENSG00000179388	EGR3	zf-C2H2
ENSG00000179456	ZBTB18	ZBTB
ENSG00000179528	LBX2	Homeobox
ENSG00000179588	ZFPM1	zf-C2H2
ENSG00000179627	ZBTB42	ZBTB
ENSG00000179632	MAF1	Others
ENSG00000179772	FOXS1	Fork_head
ENSG00000179774	ATOH7	bHLH
ENSG00000179909	ZNF154	zf-C2H2
ENSG00000179922	ZNF784	zf-C2H2
ENSG00000179930	ZNF648	zf-C2H2
ENSG00000179943	FIZ1	zf-C2H2
ENSG00000179965	ZNF771	zf-C2H2
ENSG00000179981	TSHZ1	zf-C2H2
ENSG00000180035	ZNF48	zf-C2H2
ENSG00000180053	NKX2-6	Homeobox
ENSG00000180257	ZNF816	zf-C2H2
ENSG00000180318	ALX1	Homeobox
ENSG00000180357	ZNF609	Others
ENSG00000180479	ZNF571	zf-C2H2
ENSG00000180532	ZSCAN4	zf-C2H2
ENSG00000180535	BHLHA15	bHLH
ENSG00000180613	GSX2	Homeobox
ENSG00000180626	ZNF594	zf-C2H2
ENSG00000180787	ZFP3	zf-C2H2
ENSG00000180806	HOXC9	Homeobox
ENSG00000180818	HOXC10	Homeobox
ENSG00000180828	BHLHE22	bHLH
ENSG00000180855	ZNF443	zf-C2H2
ENSG00000180884	ZNF792	zf-C2H2
ENSG00000180938	ZNF572	zf-C2H2
ENSG00000181007	ZFP82	zf-C2H2
ENSG00000181135	ZNF707	zf-C2H2
ENSG00000181220	ZNF746	zf-C2H2
ENSG00000181315	ZNF322	zf-C2H2
ENSG00000181444	ZNF467	zf-C2H2
ENSG00000181449	SOX2	HMG
ENSG00000181450	ZNF678	zf-C2H2
ENSG00000181472	ZBTB2	ZBTB
ENSG00000181638	ZFP41	zf-C2H2
ENSG00000181666	ZNF875	zf-C2H2
ENSG00000181690	PLAG1	zf-C2H2
ENSG00000181722	ZBTB20	ZBTB
ENSG00000181827	RFX7	RFX
ENSG00000181894	ZNF329	zf-C2H2
ENSG00000181896	ZNF101	zf-C2H2
ENSG00000181965	NEUROG1	bHLH
ENSG00000182111	ZNF716	zf-C2H2
ENSG00000182141	ZNF708	zf-C2H2
ENSG00000182158	CREB3L2	TF_bZIP
ENSG00000182318	ZSCAN22	zf-C2H2
ENSG00000182463	TSHZ2	zf-C2H2
ENSG00000182568	SATB1	CUT
ENSG00000182742	HOXB4	Homeobox
ENSG00000182759	MAFA	TF_bZIP
ENSG00000182903	ZNF721	zf-C2H2
ENSG00000182968	SOX1	HMG
ENSG00000182979	MTA1	zf-GATA
ENSG00000182983	ZNF662	zf-C2H2
ENSG00000182986	ZNF320	zf-C2H2
ENSG00000183072	NKX2-5	Homeobox
ENSG00000183309	ZNF623	zf-C2H2
ENSG00000183434	TFDP3	E2F
ENSG00000183621	ZNF438	zf-C2H2
ENSG00000183647	ZNF530	zf-C2H2
ENSG00000183733	FIGLA	bHLH
ENSG00000183734	ASCL2	bHLH
ENSG00000183770	FOXL2	Fork_head
ENSG00000183850	ZNF730	zf-C2H2
ENSG00000184058	TBX1	T-box
ENSG00000184221	OLIG1	bHLH
ENSG00000184271	POU6F1	Pou
ENSG00000184302	SIX6	Homeobox
ENSG00000184436	THAP7	THAP
ENSG00000184481	FOXO4	Fork_head
ENSG00000184486	POU3F2	Pou
ENSG00000184492	FOXD4L1	Fork_head
ENSG00000184517	ZFP1	zf-C2H2
ENSG00000184635	ZNF93	zf-C2H2
ENSG00000184659	FOXD4L4	Fork_head
ENSG00000184677	ZBTB40	ZBTB
ENSG00000184828	ZBTB7C	ZBTB
ENSG00000184895	SRY	HMG
ENSG00000184911	DMRTC1B	Others
ENSG00000184937	WT1	zf-C2H2
ENSG00000184939	ZFP90	zf-C2H2
ENSG00000185002	RFX6	RFX
ENSG00000185022	MAFF	TF_bZIP
ENSG00000185122	HSF1	HSF
ENSG00000185129	PURA	Others
ENSG00000185155	MIXL1	Homeobox
ENSG00000185177	ZNF479	zf-C2H2
ENSG00000185219	ZNF445	zf-C2H2
ENSG00000185252	ZNF74	zf-C2H2
ENSG00000185278	ZBTB37	ZBTB
ENSG00000185404	SP140L	SAND
ENSG00000185507	IRF7	IRF
ENSG00000185513	L3MBTL1	zf-C2HC
ENSG00000185551	NR2F2	RXR-like
ENSG00000185591	SP1	zf-C2H2
ENSG00000185610	DBX2	Homeobox
ENSG00000185630	PBX1	Homeobox
ENSG00000185650	ZFP36L1	zf-CCCH
ENSG00000185668	POU3F1	Pou
ENSG00000185669	SNAI3	zf-C2H2
ENSG00000185670	ZBTB3	ZBTB
ENSG00000185697	MYBL1	MYB
ENSG00000185730	ZNF696	zf-C2H2
ENSG00000185811	IKZF1	zf-C2H2
ENSG00000185869	ZNF829	zf-C2H2
ENSG00000185947	ZNF267	zf-C2H2
ENSG00000185960	SHOX	Homeobox
ENSG00000186017	ZNF566	zf-C2H2
ENSG00000186020	ZNF529	zf-C2H2
ENSG00000186026	ZNF284	zf-C2H2
ENSG00000186051	TAL2	bHLH
ENSG00000186103	ARGFX	Homeobox
ENSG00000186130	ZBTB6	ZBTB
ENSG00000186230	ZNF749	zf-C2H2
ENSG00000186272	ZNF17	zf-C2H2
ENSG00000186300	ZNF555	zf-C2H2
ENSG00000186350	RXRA	RXR-like
ENSG00000186376	ZNF75D	zf-C2H2
ENSG00000186416	NKRF	Others
ENSG00000186446	ZNF501	zf-C2H2
ENSG00000186448	ZNF197	zf-C2H2
ENSG00000186487	MYT1L	zf-C2HC
ENSG00000186496	ZNF396	zf-C2H2
ENSG00000186564	FOXD2	Fork_head
ENSG00000186660	ZFP91	zf-C2H2
ENSG00000186766	FOXI2	Fork_head
ENSG00000186777	ZNF732	zf-C2H2
ENSG00000186790	FOXE3	Fork_head
ENSG00000186812	ZNF397	zf-C2H2
ENSG00000186814	ZSCAN30	zf-C2H2
ENSG00000186918	ZNF395	Others
ENSG00000186951	PPARA	THR-like
ENSG00000187079	TEAD1	TEA
ENSG00000187098	MITF	bHLH
ENSG00000187140	FOXD3	Fork_head
ENSG00000187187	ZNF546	zf-C2H2
ENSG00000187559	FOXD4L3	Fork_head
ENSG00000187607	ZNF286A	zf-C2H2
ENSG00000187626	ZKSCAN4	zf-C2H2
ENSG00000187634	SAMD11	SAND
ENSG00000187772	LIN28B	CSD
ENSG00000187792	ZNF70	zf-C2H2
ENSG00000187801	ZFP69B	zf-C2H2
ENSG00000187815	ZFP69	zf-C2H2
ENSG00000187821	HELT	bHLH
ENSG00000187855	ASCL4	bHLH
ENSG00000187987	ZSCAN23	zf-C2H2
ENSG00000188033	ZNF490	zf-C2H2
ENSG00000188070	ZFTA	zf-BED
ENSG00000188095	MESP2	bHLH
ENSG00000188171	ZNF626	zf-C2H2
ENSG00000188227	ZNF793	zf-C2H2
ENSG00000188283	ZNF383	zf-C2H2
ENSG00000188290	HES4	bHLH
ENSG00000188295	ZNF669	zf-C2H2
ENSG00000188313	PLSCR1	Others
ENSG00000188321	ZNF559	zf-C2H2
ENSG00000188620	HMX3	Homeobox
ENSG00000188629	ZNF177	zf-C2H2
ENSG00000188785	ZNF548	zf-C2H2
ENSG00000188786	MTF1	zf-C2H2
ENSG00000188816	HMX2	Homeobox
ENSG00000188868	ZNF563	zf-C2H2
ENSG00000188909	BSX	Homeobox
ENSG00000188994	ZNF292	zf-C2H2
ENSG00000189042	ZNF567	zf-C2H2
ENSG00000189067	LITAF	zf-LITAF-like
ENSG00000189079	ARID2	ARID
ENSG00000189120	SP6	zf-C2H2
ENSG00000189144	ZNF573	zf-C2H2
ENSG00000189164	ZNF527	zf-C2H2
ENSG00000189180	ZNF33A	zf-C2H2
ENSG00000189190	ZNF600	zf-C2H2
ENSG00000189298	ZKSCAN3	zf-C2H2
ENSG00000189299	FOXR2	Fork_head
ENSG00000189403	HMGB1	HMG
ENSG00000189420	ZFP92	zf-C2H2
ENSG00000196081	ZNF724	zf-C2H2
ENSG00000196092	PAX5	PAX
ENSG00000196109	ZNF676	zf-C2H2
ENSG00000196110	ZNF699	zf-C2H2
ENSG00000196132	MYT1	zf-C2HC
ENSG00000196150	ZNF250	zf-C2H2
ENSG00000196152	ZNF79	zf-C2H2
ENSG00000196172	ZNF681	zf-C2H2
ENSG00000196214	ZNF766	zf-C2H2
ENSG00000196233	LCOR	HTH
ENSG00000196247	ZNF107	zf-C2H2
ENSG00000196263	ZNF471	zf-C2H2
ENSG00000196267	ZNF836	zf-C2H2
ENSG00000196268	ZNF493	zf-C2H2
ENSG00000196275	GTF2IRD2	GTF2I
ENSG00000196323	ZBTB44	ZBTB
ENSG00000196345	ZKSCAN7	zf-C2H2
ENSG00000196350	ZNF729	zf-C2H2
ENSG00000196357	ZNF565	zf-C2H2
ENSG00000196378	ZNF34	zf-C2H2
ENSG00000196381	ZNF781	zf-C2H2
ENSG00000196387	ZNF140	zf-C2H2
ENSG00000196391	ZNF774	zf-C2H2
ENSG00000196417	ZNF765	zf-C2H2
ENSG00000196418	ZNF124	zf-C2H2
ENSG00000196428	TSC22D2	TSC22
ENSG00000196437	ZNF569	zf-C2H2
ENSG00000196453	ZNF777	zf-C2H2
ENSG00000196456	ZNF775	zf-C2H2
ENSG00000196458	ZNF605	zf-C2H2
ENSG00000196460	RFX8	RFX
ENSG00000196466	ZNF799	zf-C2H2
ENSG00000196482	ESRRG	ESR-like
ENSG00000196498	NCOR2	MYB
ENSG00000196597	ZNF782	zf-C2H2
ENSG00000196605	ZNF846	zf-C2H2
ENSG00000196628	TCF4	bHLH
ENSG00000196646	ZNF136	zf-C2H2
ENSG00000196652	ZKSCAN5	zf-C2H2
ENSG00000196653	ZNF502	zf-C2H2
ENSG00000196670	ZFP62	zf-C2H2
ENSG00000196693	ZNF33B	zf-C2H2
ENSG00000196700	ZNF512B	zf-C2H2
ENSG00000196705	ZNF431	zf-C2H2
ENSG00000196724	ZNF418	zf-C2H2
ENSG00000196757	ZNF700	zf-C2H2
ENSG00000196767	POU3F4	Pou
ENSG00000196793	ZNF239	zf-C2H2
ENSG00000196812	ZSCAN16	zf-C2H2
ENSG00000196826	-	zf-C2H2
ENSG00000196843	ARID5A	ARID
ENSG00000196867	ZFP28	zf-C2H2
ENSG00000196946	ZNF705A	zf-C2H2
ENSG00000196967	ZNF585A	zf-C2H2
ENSG00000197008	ZNF138	zf-C2H2
ENSG00000197013	ZNF429	zf-C2H2
ENSG00000197016	ZNF470	zf-C2H2
ENSG00000197020	ZNF100	zf-C2H2
ENSG00000197024	ZNF398	zf-C2H2
ENSG00000197037	ZSCAN25	zf-C2H2
ENSG00000197044	ZNF441	zf-C2H2
ENSG00000197050	ZNF420	zf-C2H2
ENSG00000197054	ZNF763	zf-C2H2
ENSG00000197062	ZSCAN26	zf-C2H2
ENSG00000197063	MAFG	TF_bZIP
ENSG00000197114	ZGPAT	Others
ENSG00000197123	ZNF679	zf-C2H2
ENSG00000197124	ZNF682	zf-C2H2
ENSG00000197128	ZNF772	zf-C2H2
ENSG00000197134	ZNF257	zf-C2H2
ENSG00000197162	ZNF785	zf-C2H2
ENSG00000197213	ZSCAN5B	zf-C2H2
ENSG00000197279	ZNF165	zf-C2H2
ENSG00000197302	ZNF720	Others
ENSG00000197343	ZNF655	zf-C2H2
ENSG00000197360	ZNF98	zf-C2H2
ENSG00000197362	ZNF786	zf-C2H2
ENSG00000197363	ZNF517	zf-C2H2
ENSG00000197372	ZNF675	zf-C2H2
ENSG00000197385	ZNF860	zf-C2H2
ENSG00000197472	ZNF695	zf-C2H2
ENSG00000197483	ZNF628	zf-C2H2
ENSG00000197497	ZNF665	zf-C2H2
ENSG00000197566	ZNF624	zf-C2H2
ENSG00000197576	HOXA4	Homeobox
ENSG00000197587	DMBX1	Homeobox
ENSG00000197608	ZNF841	zf-C2H2
ENSG00000197619	ZNF615	zf-C2H2
ENSG00000197647	ZNF433	zf-C2H2
ENSG00000197714	ZNF460	zf-C2H2
ENSG00000197757	HOXC6	Homeobox
ENSG00000197779	ZNF81	zf-C2H2
ENSG00000197782	ZNF780A	zf-C2H2
ENSG00000197808	ZNF461	zf-C2H2
ENSG00000197841	ZNF181	zf-C2H2
ENSG00000197857	ZNF44	zf-C2H2
ENSG00000197863	ZNF790	zf-C2H2
ENSG00000197905	TEAD4	TEA
ENSG00000197921	HES5	bHLH
ENSG00000197928	ZNF677	zf-C2H2
ENSG00000197933	ZNF823	zf-C2H2
ENSG00000197935	ZNF311	zf-C2H2
ENSG00000197937	ZNF347	zf-C2H2
ENSG00000197951	ZNF71	zf-C2H2
ENSG00000197961	ZNF121	zf-C2H2
ENSG00000198026	ZNF335	zf-C2H2
ENSG00000198028	ZNF560	zf-C2H2
ENSG00000198039	ZNF273	zf-C2H2
ENSG00000198040	ZNF84	zf-C2H2
ENSG00000198046	ZNF667	zf-C2H2
ENSG00000198081	ZBTB14	ZBTB
ENSG00000198093	ZNF649	zf-C2H2
ENSG00000198105	ZNF248	zf-C2H2
ENSG00000198131	ZNF544	zf-C2H2
ENSG00000198146	ZNF770	zf-C2H2
ENSG00000198160	MIER1	MYB
ENSG00000198169	ZNF251	zf-C2H2
ENSG00000198176	TFDP1	E2F
ENSG00000198182	ZNF607	zf-C2H2
ENSG00000198185	ZNF334	zf-C2H2
ENSG00000198205	ZXDA	zf-C2H2
ENSG00000198298	ZNF485	zf-C2H2
ENSG00000198300	PEG3	zf-C2H2
ENSG00000198315	ZKSCAN8	zf-C2H2
ENSG00000198342	ZNF442	zf-C2H2
ENSG00000198346	ZNF813	zf-C2H2
ENSG00000198353	HOXC4	Homeobox
ENSG00000198393	ZNF26	zf-C2H2
ENSG00000198429	ZNF69	zf-C2H2
ENSG00000198440	ZNF583	zf-C2H2
ENSG00000198453	ZNF568	zf-C2H2
ENSG00000198455	ZXDB	zf-C2H2
ENSG00000198464	ZNF480	zf-C2H2
ENSG00000198466	ZNF587	zf-C2H2
ENSG00000198482	ZNF808	zf-C2H2
ENSG00000198517	MAFK	TF_bZIP
ENSG00000198521	ZNF43	zf-C2H2
ENSG00000198538	ZNF28	zf-C2H2
ENSG00000198546	ZNF511	Others
ENSG00000198551	ZNF627	zf-C2H2
ENSG00000198554	WDHD1	HMG
ENSG00000198556	ZNF789	zf-C2H2
ENSG00000198597	ZNF536	zf-C2H2
ENSG00000198633	ZNF534	zf-C2H2
ENSG00000198715	GLMP	NCU-G1
ENSG00000198740	ZNF652	zf-C2H2
ENSG00000198795	ZNF521	zf-C2H2
ENSG00000198807	PAX9	PAX
ENSG00000198815	FOXJ3	Fork_head
ENSG00000198816	ZNF358	zf-C2H2
ENSG00000198839	ZNF277	zf-C2H2
ENSG00000198846	TOX	HMG
ENSG00000198911	SREBF2	bHLH
ENSG00000198914	POU3F3	Pou
ENSG00000198939	ZFP2	zf-C2H2
ENSG00000198945	L3MBTL3	Others
ENSG00000198963	RORB	THR-like
ENSG00000203326	ZNF525	zf-C2H2
ENSG00000203883	SOX18	HMG
ENSG00000203989	RHOXF2B	Homeobox
ENSG00000204060	FOXO6	Fork_head
ENSG00000204103	MAFB	TF_bZIP
ENSG00000204231	RXRB	RXR-like
ENSG00000204304	PBX2	Homeobox
ENSG00000204335	SP5	zf-C2H2
ENSG00000204366	ZBTB12	ZBTB
ENSG00000204514	ZNF814	zf-C2H2
ENSG00000204519	ZNF551	zf-C2H2
ENSG00000204524	ZNF805	zf-C2H2
ENSG00000204531	POU5F1	Pou
ENSG00000204532	ZSCAN5C	zf-C2H2
ENSG00000204595	DPRX	Homeobox
ENSG00000204604	ZNF468	zf-C2H2
ENSG00000204611	ZNF616	zf-C2H2
ENSG00000204612	FOXB2	Fork_head
ENSG00000204644	ZFP57	zf-C2H2
ENSG00000204779	FOXD4L5	Fork_head
ENSG00000204859	ZBTB48	ZBTB
ENSG00000204920	ZNF155	zf-C2H2
ENSG00000204946	ZNF783	zf-C2H2
ENSG00000204947	ZNF425	zf-C2H2
ENSG00000205143	ARID3C	ARID
ENSG00000205189	ZBTB10	ZBTB
ENSG00000205250	E2F4	E2F
ENSG00000205857	NANOGNB	Homeobox
ENSG00000205899	BHLHA9	bHLH
ENSG00000205903	ZNF316	zf-C2H2
ENSG00000205922	ONECUT3	CUT
ENSG00000205927	OLIG2	bHLH
ENSG00000212993	POU5F1B	Pou
ENSG00000213015	ZNF580	zf-C2H2
ENSG00000213020	ZNF611	zf-C2H2
ENSG00000213096	ZNF254	zf-C2H2
ENSG00000213347	MXD3	bHLH
ENSG00000213676	ATF6B	TF_bZIP
ENSG00000213762	ZNF134	zf-C2H2
ENSG00000213793	ZNF888	zf-C2H2
ENSG00000213799	ZNF845	zf-C2H2
ENSG00000213921	LEUTX	Homeobox
ENSG00000213928	IRF9	IRF
ENSG00000213967	ZNF726	zf-C2H2
ENSG00000213973	ZNF99	zf-C2H2
ENSG00000213988	ZNF90	zf-C2H2
ENSG00000213999	MEF2B	SRF
ENSG00000214022	REPIN1	zf-C2H2
ENSG00000214029	ZNF891	zf-C2H2
ENSG00000214336	FOXI3	Fork_head
ENSG00000214513	NOTO	Homeobox
ENSG00000214534	ZNF705E	zf-C2H2
ENSG00000214575	CPEB1	Others
ENSG00000214652	ZNF727	zf-C2H2
ENSG00000214717	ZBED1	zf-BED
ENSG00000215271	HOMEZ	Homeobox
ENSG00000215343	ZNF705D	zf-C2H2
ENSG00000215356	ZNF705B	zf-C2H2
ENSG00000215372	ZNF705G	zf-C2H2
ENSG00000215397	SCRT2	zf-C2H2
ENSG00000215421	ZNF407	zf-C2H2
ENSG00000215612	HMX1	Homeobox
ENSG00000217236	SP9	zf-C2H2
ENSG00000218891	ZNF579	zf-C2H2
ENSG00000220201	ZGLP1	zf-GATA
ENSG00000221818	EBF2	COE
ENSG00000221869	CEBPD	TF_bZIP
ENSG00000221923	ZNF880	zf-C2H2
ENSG00000221994	ZNF630	zf-C2H2
ENSG00000223547	ZNF844	zf-C2H2
ENSG00000223614	ZNF735	zf-C2H2
ENSG00000225614	ZNF469	zf-C2H2
ENSG00000227059	ANHX	Homeobox
ENSG00000227124	ZNF717	zf-C2H2
ENSG00000229544	NKX1-2	Homeobox
ENSG00000229676	ZNF492	zf-C2H2
ENSG00000229809	ZNF688	zf-C2H2
ENSG00000230797	YY2	zf-C2H2
ENSG00000232237	ASCL5	bHLH
ENSG00000233608	TWIST2	bHLH
ENSG00000233757	-	zf-C2H2
ENSG00000234284	ZNF879	zf-C2H2
ENSG00000234444	ZNF736	zf-C2H2
ENSG00000235109	ZSCAN31	zf-C2H2
ENSG00000235608	NKX1-1	Homeobox
ENSG00000236104	ZBTB22	ZBTB
ENSG00000236287	ZBED5	zf-BED
ENSG00000236609	ZNF853	zf-C2H2
ENSG00000237440	ZNF737	zf-C2H2
ENSG00000237452	MEIOSIN	HMG
ENSG00000241149	ZNF722P	zf-C2H2
ENSG00000242852	ZNF709	zf-C2H2
ENSG00000243660	ZNF487	Others
ENSG00000243678	NME2	Others
ENSG00000243943	ZNF512	zf-C2H2
ENSG00000244405	ETV5	ETS
ENSG00000245680	ZNF585B	zf-C2H2
ENSG00000245848	CEBPA	TF_bZIP
ENSG00000248483	POU5F2	Pou
ENSG00000248767	FOXL3	Fork_head
ENSG00000249471	ZNF324B	zf-C2H2
ENSG00000249709	ZNF564	zf-C2H2
ENSG00000249961	TERB1	MYB
ENSG00000250312	ZNF718	zf-C2H2
ENSG00000250571	GLI4	zf-C2H2
ENSG00000250709	CCDC169-SOHLH2	bHLH
ENSG00000251192	ZNF674	zf-C2H2
ENSG00000251247	ZNF345	zf-C2H2
ENSG00000251369	ZNF550	zf-C2H2
ENSG00000251493	FOXD1	Fork_head
ENSG00000253293	HOXA10	Homeobox
ENSG00000253831	ETV3L	ETS
ENSG00000254004	ZNF260	zf-C2H2
ENSG00000254553	-	ZBTB
ENSG00000255009	UBTFL1	HMG
ENSG00000255073	ZFP91-CNTF	zf-C2H2
ENSG00000255104	ZNF286A-TBC1D26	zf-C2H2
ENSG00000255192	NANOGP8	Homeobox
ENSG00000256087	ZNF432	zf-C2H2
ENSG00000256223	ZNF10	zf-C2H2
ENSG00000256229	ZNF486	zf-C2H2
ENSG00000256294	ZNF225	zf-C2H2
ENSG00000256463	SALL3	zf-C2H2
ENSG00000256683	ZNF350	zf-C2H2
ENSG00000256771	ZNF253	zf-C2H2
ENSG00000257184	-	Homeobox
ENSG00000257315	ZBED6	zf-BED
ENSG00000257446	ZNF878	zf-C2H2
ENSG00000257591	ZNF625	zf-C2H2
ENSG00000257923	CUX1	CUT
ENSG00000258064	-	THAP
ENSG00000258405	ZNF578	zf-C2H2
ENSG00000258724	PINX1	HMG
ENSG00000258873	DUXA	Homeobox
ENSG00000260027	HOXB7	Homeobox
ENSG00000260428	SCX	bHLH
ENSG00000260596	DUX4	Homeobox
ENSG00000261221	ZNF865	zf-C2H2
ENSG00000261459	-	zf-C2H2
ENSG00000261678	SCRT1	zf-C2H2
ENSG00000261787	TCF24	bHLH
ENSG00000263001	GTF2I	GTF2I
ENSG00000263002	ZNF234	zf-C2H2
ENSG00000264668	-	zf-C2H2
ENSG00000265763	ZNF488	Others
ENSG00000266265	KLF14	zf-C2H2
ENSG00000267022	-	zf-C2H2
ENSG00000267041	ZNF850	zf-C2H2
ENSG00000267179	-	zf-C2H2
ENSG00000267281	ATF7-NPFF	TF_bZIP
ENSG00000267508	ZNF285	zf-C2H2
ENSG00000267680	ZNF224	zf-C2H2
ENSG00000268041	ERFL	ETS
ENSG00000268696	ZNF723	zf-C2H2
ENSG00000268738	HSFX2	HSF
ENSG00000269067	ZNF728	zf-C2H2
ENSG00000269343	ZNF587B	zf-C2H2
ENSG00000269404	SPIB	ETS
ENSG00000269502	DMRTC1	Others
ENSG00000269693	-	zf-C2H2
ENSG00000269699	ZIM2	zf-C2H2
ENSG00000270011	ZNF559-ZNF177	zf-C2H2
ENSG00000272602	ZNF595	zf-C2H2
ENSG00000273049	-	Homeobox
ENSG00000273274	ZBTB8B	ZBTB
ENSG00000273514	FOXD4L6	Fork_head
ENSG00000273706	LHX1	Homeobox
ENSG00000274349	ZNF658	zf-C2H2
ENSG00000274529	SEBOX	Homeobox
ENSG00000275004	ZNF280B	Others
ENSG00000275111	ZNF2	zf-C2H2
ENSG00000275410	HNF1B	Homeobox
ENSG00000276234	TADA2A	MYB
ENSG00000276644	DACH1	DACH
ENSG00000277462	ZNF670	zf-C2H2
ENSG00000278129	ZNF8	zf-C2H2
ENSG00000278318	ZNF229	zf-C2H2
ENSG00000278570	NR2E3	RXR-like
ENSG00000282757	DUXB	Homeobox
ENSG00000283039	KLF18	zf-C2H2
ENSG00000283201	-	zf-C2H2
ENSG00000283321	-	bHLH
ENSG00000283463	HSFX4	HSF
ENSG00000283516	LITAFD	zf-LITAF-like
ENSG00000283697	HSFX3	HSF
ENSG00000283755	CPHXL	Homeobox
ENSG00000284484	-	Homeobox
ENSG00000284691	-	zf-C2H2
